# Supplementary material for: Disentangling the Diversity of Arboreal Ant Communities in Tropical Forest Trees
Source: PLoS One. 2015 Feb 25;10(2):e0117853. doi: 10.1371/journal.pone.0117853 (PMC4340929; doi:10.1371/journal.pone.0117853)
Supplement: S1 Table — (XLSX) [file pone.0117853.s005.xlsx]

## Sheet: TableS1
Table S1. List of all ant species and their occurrences in the two forest plots.
Names of the most common species (presence in > 20 trees) are underlined. “Stratum” indicates if species nest in the sites in trees (i.e. arboreal), on the ground level (i.e. soil-dwelling and in litter) or in both strata (this study and P.Klimes unpubl. data); asterisk mark the species for which no nest was recorded in the sampled trees in this study. Three columns with records show species occu…
		Species	Subfamily	Invasive	Stratum	All records			Nest records			Foraging records			Number of nests			Number of foragers coll.
	Sp. code	Sp. name	Name	(yes/no)	(nest in)	Σ	P	S	Σ	P	S	Σ	P	S	Σ	P	S	Σ	P	S
1	ANOC 001	Anochetus cato Forel, 1901	Ponerinae	NO	Ground*	1	1	-	-	-	-	1	1	-	-	-	-	6	6	-
2	ANON 001	Anonychomyrma cf. scrutator (Smith F., 1859)	Dolichoderinae	NO	Trees	123	123	-	38	38	-	118	118	-	50	50	-	2352	2352	-
3	ANON 002	Anonychomyrma minuta (Donisthorpe, 1943)	Dolichoderinae	NO	Trees	8	8	-	3	3	-	7	7	-	8	8	-	102	102	-
4	ANOP 001	Anoplolepis gracilipes (Smith F., 1857)	Formicinae	YES	Both	124	-	124	4	-	4	124	-	124	5	-	5	1145	-	1145
5	APHA 001	Aphaenogaster aff. dromedaria (Emery, 1900)	Myrmicinae	NO	Ground*	1	1	-	-	-	-	1	1	-	-	-	-	1	1	-
6	BOTH 001	Chronoxenus rossi Donisthorpe, 1950	Dolichoderinae	NO	Both*	1	1	-	-	-	-	1	1	-	-	-	-	1	1	-
7	CAMP 001	Camponotus vitreus (Smith F., 1860)	Formicinae	NO	Trees	250	222	28	64	54	10	232	210	22	74	63	11	1381	1256	125
8	CAMP 003	Camponotus wanangus Klimes & McArthur, 2014	Formicinae	NO	Trees	11	11	-	2	2	-	10	10	-	3	3	-	24	24	-
9	CAMP 004	Camponotus aruensis Karavaiev, 1933	Formicinae	NO	Trees	89	3	86	24	3	21	76	-	76	26	3	23	201	-	201
10	CAMP 005	Camponotus sp. 5 aff. conithorax Emery, 1914	Formicinae	NO	Trees	33	33	-	3	3	-	30	30	-	3	3	-	67	67	-
11	CAMP 006	Camponotus cf. conithorax Emery, 1914	Formicinae	NO	Trees	27	27	-	7	7	-	20	20	-	7	7	-	41	41	-
12	CAMP 007	Camponotus sp. 7 aff. trajanus Forel, 1912	Formicinae	NO	Trees	12	12	-	5	5	-	9	9	-	5	5	-	21	21	-
13	CAMP 008	Camponotus sp. 8 aff. sanguinifrons Viehmeyer, 1925	Formicinae	NO	Trees	27	27	-	11	11	-	22	22	-	20	20	-	106	106	-
14	CAMP 009	Camponotus sp. 9 aff. aruensis Karavaiev, 1933	Formicinae	NO	Trees*	1	1	-	-	-	-	1	1	-	-	-	-	1	1	-
15	CAMP 010	Camponotus cf. macrocephalus (Erichson, 1842)	Formicinae	NO	Trees	91	4	87	88	4	84	16	-	16	112	5	107	68	-	68
16	CAMP 011	Camponotus sp. 11 aff. pictostriatus Karavaiev, 1933	Formicinae	NO	Trees	13	6	7	4	-	4	10	6	4	4	-	4	15	9	6
17	CAMP 012	Camponotus cf. chloroticus Emery, 1897	Formicinae	NO	Trees	16	-	16	15	-	15	6	-	6	20	-	20	17	-	17
18	CAMP 013	Camponotus quadriceps (Smith F., 1859)	Formicinae	NO	Trees	3	1	2	3	1	2	-	-	-	3	1	2	-	-	-
19	CAMP 014	Camponotus rotundus Klimes & McArthur, 2014	Formicinae	NO	Trees	2	2	-	2	2	-	1	1	-	2	2	-	1	1	-
20	CAMP 016	Camponotus dorycus confusus Emery, 1887	Formicinae	NO	Trees	9	9	-	7	7	-	6	6	-	7	7	-	20	20	-
21	CAMP 017	Camponotus sp. 17 aff. polynesicus Emery, 1896	Formicinae	NO	Trees	1	1	-	1	1	-	1	1	-	1	1	-	3	3	-
22	CAMP 018	Camponotus cf. variegatus (Smith F., 1858)	Formicinae	NO	Trees	2	2	-	2	2	-	-	-	-	2	2	-	-	-	-
23	CAMP 019	Camponotus triangulatus Klimes & McArthur, 2014	Formicinae	NO	Trees	9	9	-	1	1	-	8	8	-	1	1	-	9	9	-
24	CAMP 020	Camponotus sp. 20 aff. janeti Forel, 1895	Formicinae	NO	Trees	4	4	-	1	1	-	3	3	-	1	1	-	9	9	-
25	CAMP 021	Camponotus sp. 21 aff. janeti Forel, 1895	Formicinae	NO	Trees	1	-	1	1	-	1	-	-	-	1	-	1	-	-	-
26	CARD 001	Cardiocondyla obscurior Wheeler, 1929	Myrmicinae	YES	Trees	1	-	1	1	-	1	-	-	-	1	-	1	-	-	-
27	CERA 001	Cerapachys cf. flavaclavatus Donisthorpe, 1938	Dorylinae	NO	Both	1	1	-	1	1	-	-	-	-	1	1	-	-	-	-
28	CERA 002	Cerapachys desposyne Wilson, 1959	Dorylinae	NO	Both*	1	1	-	-	-	-	1	1	-	-	-	-	1	1	-
29	CREM 002	Crematogaster elysii Mann, 1919	Myrmicinae	NO	Trees	48	40	8	15	14	1	38	31	7	18	17	1	107	91	16
30	CREM 003	Crematogaster polita Smith F., 1865	Myrmicinae	NO	Trees	253	253	-	52	52	-	252	252	-	96	96	-	12528	12528	-
31	CREM 004	Crematogaster cf. pythia Forel, 1915	Myrmicinae	NO	Trees	7	7	-	2	2	-	7	7	-	2	2	-	48	48	-
32	CREM 005	Crematogaster flavitarsis Emery, 1900	Myrmicinae	NO	Trees	130	-	130	41	-	41	118	-	118	49	-	49	1305	-	1305
33	CREM 006	Crematogaster sp. 6	Myrmicinae	NO	Trees	4	3	1	4	3	1	-	-	-	7	6	1	-	-	-
34	CREM 007	Crematogaster sp. 7 aff. fritzi Emery, 1901	Myrmicinae	NO	Trees	70	38	32	66	35	31	16	10	6	71	37	34	80	41	39
35	CREM 011	Crematogaster sp. 11 aff. fritzi Emery, 1901	Myrmicinae	NO	Trees	3	3	-	3	3	-	-	-	-	3	3	-	-	-	-
36	CREM 014	Crematogaster cf. major Donisthorpe, 1941	Myrmicinae	NO	Trees*	17	17	-	-	-	-	17	17	-	-	-	-	98	98	-
37	CREM 015	Crematogaster sp. 15 aff. flavicornis Emery, 1897	Myrmicinae	NO	Trees	2	-	2	1	-	1	2	-	2	2	-	2	13	-	13
38	CREM 016	Crematogaster cf. flavicornis Emery, 1897	Myrmicinae	NO	Trees*	1	-	1	-	-	-	1	-	1	-	-	-	9	-	9
39	DIAC 001	Diacamma rugosum (Le Guillou, 1842)	Ponerinae	NO	Trees	56	56	-	12	12	-	50	50	-	12	12	-	86	86	-
40	DILO 001	Dilobocondyla cataulacoidea (Stitz, 1911)	Myrmicinae	NO	Trees*	2	-	2	-	-	-	2	-	2	-	-	-	2	-	2
41	ECHI 001	Echinopla sp. 1 aff. australis Emery, 1897	Formicinae	NO	Trees*	4	4	-	-	-	-	4	4	-	-	-	-	4	4	-
42	ECHI 002	Echinopla sp. 2	Formicinae	NO	Trees	2	2	-	1	1	-	1	1	-	1	1	-	1	1	-
44	HYPO 002	Hypoponera cf. confinis Roger, 1860	Ponerinae	NO	Both	3	3	-	2	2	-	1	1	-	2	2	-	6	6	-
45	HYPO 003	Hypoponera sabrone Donisthorpe, 1941	Ponerinae	NO	Both	1	1	-	1	1	-	-	-	-	1	1	-	-	-	-
46	LEPM 001	Leptomyrmex fragilis (Smith F., 1859)	Dolichoderinae	NO	Ground*	4	4	-	-	-	-	4	4	-	-	-	-	4	4	-
47	LORDO 001	Lordomyrma sp. 1	Myrmicinae	NO	Ground*	1	1	-	-	-	-	1	1	-	-	-	-	1	1	-
48	MONO 001	Monomorium floricola (Jerdon, 1851)	Myrmicinae	YES	Trees	33	-	33	28	-	28	6	-	6	32	-	32	55	-	55
49	MONO 002	Monomorium intrudens Smith F., 1894	Myrmicinae	YES	Trees	10	-	10	10	-	10	1	-	1	11	-	11	3	-	3
50	MONO 003	Monomorium sp. 3	Myrmicinae	NO	Trees	2	2	-	2	2	-	-	-	-	3	3	-	-	-	-
51	MONO 004	Monomorium pharaonis (Linnaeus 1758)	Myrmicinae	YES	Trees	1	1	-	1	1	-	-	-	-	1	1	-	-	-	-
52	MONO 005	Monomorium sp. 5 aff. floricola (Jerdon, 1851)	Myrmicinae	NO	Trees	1	-	1	1	-	1	-	-	-	1	-	1	-	-	-
53	ODON 001	Odontomachus simillimus Smith F., 1858	Ponerinae	NO	Ground*	1	1	-	-	-	-	1	1	-	-	-	-	1	1	-
54	ODON 002	Odontomachus testaceus Emery, 1897	Ponerinae	NO	Ground*	1	1	-	-	-	-	1	1	-	-	-	-	1	1	-
55	OECO 001	Oecophylla smaragdina (Fabricius, 1775)	Formicinae	NO	Trees	7	7	-	2	2	-	6	6	-	2	2	-	17	17	-
56	PACH 003	Parvaponera sp.	Ponerinae	NO	Ground*	1	1	-	-	-	-	1	1	-	-	-	-	1	1	-
43	PACH 006	Brachyponera croceicornis (Emery, 1900)	Ponerinae	NO	Both	1	1	-	1	1	-	-	-	-	1	1	-	-	-	-
57	PARA 001	Paraparatrechina pallida Donisthorpe, 1947	Formicinae	NO	Trees	41	39	2	35	33	2	15	15	-	39	37	2	59	59	-
58	PARA 002	Paraparatrechina sp. 2	Formicinae	NO	Trees	6	3	3	3	2	1	5	2	3	5	4	1	86	8	78
59	PARA 003	Paraparatrechina minutula (Forel, 1901)	Formicinae	NO	Trees	36	34	2	34	32	2	4	3	1	41	38	3	5	4	1
60	PARA 005	Nylanderia sp. 5 aff. vaga (Forel, 1901)	Formicinae	NO	Both	10	10	-	4	4	-	6	6	-	4	4	-	6	6	-
61	PARA 006	Paraparatrechina sp. 6	Formicinae	NO	Trees	1	1	-	1	1	-	-	-	-	1	1	-	-	-	-
62	PARA 007	Nylanderia nuggeti Donisthorpe, 1941	Formicinae	NO	Ground*	1	1	-	-	-	-	1	1	-	-	-	-	1	1	-
63	PARA 009	Paraparatrechina sp. 9	Formicinae	NO	Trees	5	-	5	2	-	2	3	-	3	7	-	7	3	-	3
64	PARA 010	Paraparatrechina sp. 10	Formicinae	NO	Trees	5	-	5	4	-	4	2	-	2	7	-	7	31	-	31
65	PHEI 002	Pheidole sexspinosa biroi Emery, 1900	Myrmicinae	NO	Both	1	1	-	1	1	-	-	-	-	1	1	-	-	-	-
66	PHEI 004	Pheidole hospes Smith, F. 1865	Myrmicinae	NO	Trees	12	12	-	9	9	-	4	4	-	10	10	-	45	45	-
67	PHEI 007	Pheidole sp. 7 aff. gambogia Donisthorpe, 1948	Myrmicinae	NO	Trees	19	5	14	18	5	13	6	3	3	30	10	20	31	25	6
68	PHEI 013	Pheidole sp. 13 aff. tricolor Donisthorpe, 1949	Myrmicinae	NO	Ground*	1	1	-	-	-	-	1	1	-	-	-	-	1	1	-
69	PHEI 014	Pheidole sp. 14 aff. gambogia Donisthorpe, 1948	Myrmicinae	NO	Trees	5	5	-	5	5	-	-	-	-	5	5	-	-	-	-
70	PHEI 018	Pheidole sp. 18	Myrmicinae	NO	Both	4	-	4	1	-	1	4	-	4	1	-	1	29	-	29
71	PHEI 024	Pheidole sp. 24 aff. amber Donisthorpe, 1941	Myrmicinae	NO	Trees	23	23	-	22	22	-	2	2	-	22	22	-	7	7	-
72	PHEI 025	Pheidole sp. 25 aff. sexspinosa Mayr, 1870	Myrmicinae	NO	Both	2	2	-	2	2	-	-	-	-	2	2	-	-	-	-
73	PHEI 026	Pheidole sp. 26	Myrmicinae	NO	Trees	1	1	-	1	1	-	-	-	-	1	1	-	-	-	-
74	PHEI 030	Pheidole sp. 30 aff. sexspinosa Mayr, 187	Myrmicinae	NO	Both	2	-	2	2	-	2	-	-	-	2	-	2	-	-	-
75	PHEI 032	Pheidole sp. 32	Myrmicinae	NO	Trees	1	1	-	1	1	-	-	-	-	1	1	-	-	-	-
76	PHIL 001	Philidris cf. cordata (Smith F., 1859)	Dolichoderinae	NO	Trees	5	5	-	3	3	-	2	2	-	5	5	-	2	2	-
77	PHIL 002	Philidris sp. 2	Dolichoderinae	NO	Trees	3	3	-	3	3	-	1	1	-	7	7	-	4	4	-
78	PHIL 003	Philidris sp. 3	Dolichoderinae	NO	Trees	3	3	-	2	2	-	1	1	-	2	2	-	20	20	-
79	PODO 002	Podomyrma sp. 2 aff. basalis Smith F., 1859	Myrmicinae	NO	Trees	9	9	-	4	4	-	6	6	-	4	4	-	8	8	-
80	PODO 003	Podomyrma sp. 3 aff. laevifrons Smith F., 1859	Myrmicinae	NO	Trees	5	5	-	2	2	-	4	4	-	5	5	-	25	25	-
81	POLY 001	Polyrhachis (Myrmhopla) esuriens Emery, 1897	Formicinae	NO	Trees	75	75	-	11	11	-	71	71	-	13	13	-	145	145	-
82	POLY 002	Polyrhachis (Myrma) sericata (Guérin-Méneville, 1838)	Formicinae	NO	Both	106	15	91	4	2	2	103	13	90	4	2	2	219	14	205
83	POLY 003	Polyrhachis (Myrmhopla) sp. 3 aff. seavissima Smith F., 1860	Formicinae	NO	Trees*	1	-	1	-	-	-	1	-	1	-	-	-	1	-	1
84	POLY 004	Polyrhachis (Cyrtomyrma) debilis Emery, 1887	Formicinae	NO	Trees	35	32	3	12	11	1	30	28	2	15	14	1	73	71	2
85	POLY 007	Polyrhachis (Myrma) biroi bidentata Stitz, 1912	Formicinae	NO	Trees*	11	-	11	-	-	-	11	-	11	-	-	-	21	-	21
86	POLY 008	Polyrhachis (Myrmatopa) alphea Smith F.,1863	Formicinae	NO	Trees	48	48	-	39	39	-	22	22	-	52	52	-	83	83	-
87	POLY 009	Polyrhachis (Myrmothrinax) neptunus Smith F.,1865	Formicinae	NO	Trees	62	-	62	48	-	48	28	-	28	90	-	90	60	-	60
88	POLY 010	Polyrhachis (Myrmatopa) luteogaster Kohout, 2012	Formicinae	NO	Trees	32	32	-	27	27	-	9	9	-	36	36	-	18	18	-
89	POLY 011	Polyrhachis (Myrmothrinax) queenslandica Emery, 1895	Formicinae	NO	Trees	18	8	10	15	7	8	7	4	3	18	8	10	32	28	4
90	POLY 012	Polyrhachis (Myrma) semitestacea Emery, 1900	Formicinae	NO	Trees*	1	-	1	-	-	-	1	-	1	-	-	-	1	-	1
91	POLY 015	Polyrhachis (Myrmhopla) arcuspinosa waigeuensis Donisthorpe, 1943	Formicinae	NO	Trees	32	32	-	7	7	-	28	28	-	8	8	-	42	42	-
92	POLY 016	Polyrhachis (Myrmhopla) mucronata Smith F., 1859	Formicinae	NO	Trees	7	7	-	3	3	-	5	5	-	3	3	-	9	9	-
93	POLY 017	Polyrhachis (Myrmatopa) menozzii Karavaiev, 1927	Formicinae	NO	Trees	4	-	4	2	-	2	3	-	3	3	-	3	13	-	13
94	POLY 018	Polyrhachis (Myrma) sp. 18 aff. rufofemorata Smith F., 1859	Formicinae	NO	Trees*	1	1	-	-	-	-	1	1	-	-	-	-	1	1	-
95	POLY 019	Polyrhachis (Myrmatopa) lombokensis Emery, 1898	Formicinae	NO	Trees	8	7	1	6	5	1	2	2	-	9	8	1	2	2	-
96	POLY 021	Polyrhachis (Aulacomyrma) pallipes Donisthorpe, 1948	Formicinae	NO	Trees	3	3	-	2	2	-	1	1	-	2	2	-	1	1	-
97	POLY 022	Polyrhachis (Myrma) rufofemorata Smith F., 1859	Formicinae	NO	Trees*	11	-	11	-	-	-	11	-	11	-	-	-	11	-	11
98	POLY 023	Polyrhachis (Myrmhopla) sp. 23 aff. bubastes Smith F., 1863	Formicinae	NO	Trees	1	1	-	1	1	-	-	-	-	1	1	-	-	-	-
99	POLY 025	Polyrhachis (Chariomyrma) costulata Emery, 1897	Formicinae	NO	Trees*	1	-	1	-	-	-	1	-	1	-	-	-	1	-	1
100	PYRA 001	Pyramica sp. 1	Myrmicinae	NO	Both	1	1	-	1	1	-	-	-	-	1	1	-	-	-	-
101	RHYT 002	Rhytidoponera strigosa (Emery, 1887)	Ectatomminae	NO	Ground*	2	2	-	-	-	-	2	2	-	-	-	-	2	2	-
102	ROGE 001	Rogeria stigmatica Emery, 1897	Myrmicinae	NO	Both	2	2	-	2	2	-	-	-	-	2	2	-	-	-	-
103	SOLE 004	Solenopsis papuana Emery, 1900	Myrmicinae	NO	Trees	16	16	-	15	15	-	3	3	-	17	17	-	3	3	-
104	STRU 002	Strumigenys cf. szalayi Emery, 1897	Myrmicinae	NO	Both	3	3	-	3	3	-	-	-	-	3	3	-	-	-	-
105	STRU 003	Strumigenys cf. racabura Bolton, 2000	Myrmicinae	NO	Both	2	2	-	2	2	-	-	-	-	2	2	-	-	-	-
106	STRU 005	Strumigenys horvathi Emery, 1897	Myrmicinae	NO	Both	1	-	1	1	-	1	-	-	-	1	-	1	-	-	-
107	TAPI 001	Tapinoma melanocephalum (Fabricius, 1793)	Dolichoderinae	YES	Both	6	1	5	4	1	3	3	-	3	7	2	5	6	-	6
108	TAPI 002	Tapinoma cf. indicum Forel, 1895	Dolichoderinae	YES	Trees	3	2	1	3	2	1	-	-	-	3	2	1	-	-	-
109	TAPI 003	Tapinoma sp. 3 aff. williamsi (Wheeler 1935)	Dolichoderinae	NO	Trees	9	6	3	9	6	3	-	-	-	9	6	3	-	-	-
110	TECH 001	Technomyrmex brunneus Forel, 1895 stat. rev.	Dolichoderinae	YES	Both	102	2	100	63	-	63	81	2	79	94	-	94	1299	2	1297
111	TECH 002	Technomyrmex albipes (Smith F., 1861)	Dolichoderinae	YES	Both	7	7	-	2	2	-	5	5	-	2	2	-	9	9	-
112	TECH 003	Technomyrmex difficilis Forel 1892	Dolichoderinae	YES	Both	10	5	5	8	4	4	4	2	2	9	5	4	12	6	6
113	TECH 004	Technomyrmex albicoxis Donisthorpe, 1945	Dolichoderinae	NO	Both	2	1	1	2	1	1	-	-	-	2	1	1	-	-	-
114	TECH 005	Technomyrmex gilvus Donisthorpe, 1941	Dolichoderinae	NO	Both	3	3	-	3	3	-	-	-	-	3	3	-	-	-	-
115	TETP 001	Tetraponera laeviceps (Smith F., 1859)	Pseudomyrmecinae	NO	Trees	53	37	16	14	9	5	45	32	13	19	14	5	86	58	28
116	TETP 002	Tetraponera nitida (Smith F., 1860)	Pseudomyrmecinae	NO	Trees*	19	1	18	-	-	-	19	1	18	-	-	-	43	1	42
117	TETP 003	Tetraponera atra Donisthorpe, 1949	Pseudomyrmecinae	NO	Trees	2	2	-	1	1	-	2	2	-	1	1	-	6	6	-
118	TETP 004	Tetraponera modesta (Smith F., 1860)	Pseudomyrmecinae	NO	Trees*	1	1	-	-	-	-	1	1	-	-	-	-	1	1	-
119	TETR 002	Tetramorium kydelphon Bolton, 1979	Myrmicinae	NO	Trees	11	4	7	10	4	6	1	-	1	11	5	6	1	-	1
121	TETR 003	Tetramorium cf. validisculum Emery, 1897	Myrmicinae	NO	Ground*	3	3	-	-	-	-	3	3	-	-	-	-	3	3	-
120	TETR 006	Tetramorium cf. bicarinatum (Nylander, 1846)	Myrmicinae	NO	Trees	10	10	-	7	7	-	4	4	-	7	7	-	8	8	-
122	TETR 012	Tetramorium cf. pulchellum Emery, 1897	Myrmicinae	NO	Trees	1	1	-	1	1	-	-	-	-	1	1	-	-	-	-
123	TETR 016	Tetramorium sp. 16 aff. pulchellum Emery, 1897	Myrmicinae	NO	Trees	2	2	-	2	2	-	1	1	-	2	2	-	1	1	-
124	TURN 001	Turneria dahlii Forel, 1901	Dolichoderinae	NO	Trees	14	-	14	2	-	2	13	-	13	2	-	2	81	-	81
125	TURN 002	Turneria cf. pacifica Mann, 1919	Dolichoderinae	NO	Trees*	1	1	-	-	-	-	1	1	-	-	-	-	1	1	-
126	VOLL 001	Vollenhovia brachycera Emery, 1897	Myrmicinae	NO	Both	7	3	4	6	3	3	1	-	1	6	3	3	1	-	1
		Totals				2479	1499	980	1030	593	437	1825	1137	688	1332	752	580	22621	17688	4933
