# Supplementary material for: Disentangling the Diversity of Arboreal Ant Communities in Tropical Forest Trees
Source: PLoS One. 2015 Feb 25;10(2):e0117853. doi: 10.1371/journal.pone.0117853 (PMC4340929; doi:10.1371/journal.pone.0117853)
Supplement: S4 Table — (XLSX) [file pone.0117853.s008.xlsx]

## Sheet: TableS4
Tree	DISTANCE (radius in m)	Forest plot	probability of nesting	% probability of nesting
1	5	Primary	NA	NA
2	5	Primary	0.214286	21.4286
3	5	Primary	0.0769231	7.69231
4	5	Primary	0.4	40
5	5	Primary	0.105882	10.5882
6	5	Primary	NA	NA
7	5	Primary	0.0714286	7.14286
8	5	Primary	0.0681818	6.81818
9	5	Primary	0.222222	22.2222
10	5	Primary	0	0
11	5	Primary	0.3	30
12	5	Primary	0.02	2
13	5	Primary	0.375	37.5
14	5	Primary	0	0
15	5	Primary	NA	NA
16	5	Primary	0.111111	11.1111
17	5	Primary	NA	NA
18	5	Primary	0.0769231	7.69231
19	5	Primary	NA	NA
20	5	Primary	0.0454545	4.54545
21	5	Primary	0.0933333	9.33333
22	5	Primary	0.125	12.5
23	5	Primary	0.115385	11.5385
24	5	Primary	0.0714286	7.14286
25	5	Primary	0	0
26	5	Primary	0.03125	3.125
27	5	Primary	0.075	7.5
28	5	Primary	0.166667	16.6667
29	5	Primary	0.0952381	9.52381
30	5	Primary	0.0833333	8.33333
31	5	Primary	0.05	5
32	5	Primary	0	0
33	5	Primary	0	0
34	5	Primary	0.0606061	6.06061
35	5	Primary	0	0
36	5	Primary	NA	NA
37	5	Primary	0.166667	16.6667
38	5	Primary	0.122807	12.2807
39	5	Primary	0.047619	4.7619
40	5	Primary	0	0
41	5	Primary	NA	NA
42	5	Primary	0	0
43	5	Primary	NA	NA
44	5	Primary	0	0
45	5	Primary	0.0277778	2.77778
46	5	Primary	0.09375	9.375
47	5	Primary	0	0
48	5	Primary	0	0
49	5	Primary	0.025	2.5
50	5	Primary	0.00952381	0.952381
51	5	Primary	0.0416667	4.16667
52	5	Primary	0.0555556	5.55556
53	5	Primary	0.166667	16.6667
54	5	Primary	0.1875	18.75
55	5	Primary	NA	NA
56	5	Primary	0.0625	6.25
57	5	Primary	0.0714286	7.14286
58	5	Primary	0.0416667	4.16667
59	5	Primary	0.075	7.5
60	5	Primary	0.125	12.5
61	5	Primary	0.142857	14.2857
62	5	Primary	NA	NA
63	5	Primary	0.125	12.5
64	5	Primary	NA	NA
65	5	Primary	NA	NA
66	5	Primary	0.113636	11.3636
67	5	Primary	0.25	25
68	5	Primary	0.0394737	3.94737
69	5	Primary	0.0625	6.25
70	5	Primary	0	0
71	5	Primary	NA	NA
72	5	Primary	0.111111	11.1111
73	5	Primary	0.166667	16.6667
74	5	Primary	0.208333	20.8333
75	5	Primary	0.5	50
76	5	Primary	0.25	25
77	5	Primary	0.0625	6.25
78	5	Primary	NA	NA
79	5	Primary	0.142857	14.2857
80	5	Primary	NA	NA
81	5	Primary	0.08	8
82	5	Primary	0.03125	3.125
83	5	Primary	0.0625	6.25
84	5	Primary	0.0416667	4.16667
85	5	Primary	0.0555556	5.55556
86	5	Primary	0.0555556	5.55556
87	5	Primary	NA	NA
88	5	Primary	NA	NA
89	5	Primary	0	0
90	5	Primary	0.138889	13.8889
91	5	Primary	0	0
92	5	Primary	0.0714286	7.14286
93	5	Primary	NA	NA
94	5	Primary	0.0333333	3.33333
95	5	Primary	NA	NA
96	5	Primary	0.075	7.5
97	5	Primary	0.15	15
98	5	Primary	0.138889	13.8889
99	5	Primary	NA	NA
100	5	Primary	0	0
101	5	Primary	0.0571429	5.71429
102	5	Primary	0.118421	11.8421
103	5	Primary	0.111111	11.1111
104	5	Primary	0.0555556	5.55556
105	5	Primary	0.0416667	4.16667
106	5	Primary	0	0
107	5	Primary	0.0555556	5.55556
108	5	Primary	0.25	25
109	5	Primary	0	0
110	5	Primary	NA	NA
111	5	Primary	0.121212	12.1212
112	5	Primary	0.416667	41.6667
113	5	Primary	0.0222222	2.22222
114	5	Primary	0.04	4
115	5	Primary	0.0625	6.25
116	5	Primary	NA	NA
117	5	Primary	0.153846	15.3846
118	5	Primary	0.0208333	2.08333
119	5	Primary	0.0833333	8.33333
120	5	Primary	NA	NA
121	5	Primary	0	0
122	5	Primary	NA	NA
123	5	Primary	NA	NA
124	5	Primary	NA	NA
125	5	Primary	0.1	10
126	5	Primary	0.03125	3.125
127	5	Primary	0.1	10
128	5	Primary	0.0204082	2.04082
129	5	Primary	0.0416667	4.16667
130	5	Primary	0.0625	6.25
131	5	Primary	0.0666667	6.66667
132	5	Primary	0.0222222	2.22222
133	5	Primary	0.025	2.5
134	5	Primary	0.0833333	8.33333
135	5	Primary	0.166667	16.6667
136	5	Primary	0	0
137	5	Primary	NA	NA
138	5	Primary	0.166667	16.6667
139	5	Primary	0.166667	16.6667
140	5	Primary	0.125	12.5
141	5	Primary	0.03125	3.125
142	5	Primary	0.0833333	8.33333
143	5	Primary	0.142857	14.2857
144	5	Primary	NA	NA
145	5	Primary	NA	NA
146	5	Primary	NA	NA
147	5	Primary	0.222222	22.2222
148	5	Primary	0.030303	3.0303
149	5	Primary	0.166667	16.6667
150	5	Primary	0.0909091	9.09091
151	5	Primary	0.1	10
152	5	Primary	0.05	5
153	5	Primary	0.0119048	1.19048
154	5	Primary	0	0
155	5	Primary	0.0625	6.25
156	5	Primary	0.0416667	4.16667
157	5	Primary	0.0555556	5.55556
158	5	Primary	0.047619	4.7619
159	5	Primary	0.037037	3.7037
160	5	Primary	0.0277778	2.77778
161	5	Primary	0	0
162	5	Primary	0.142857	14.2857
163	5	Primary	NA	NA
164	5	Primary	NA	NA
165	5	Primary	NA	NA
166	5	Primary	NA	NA
167	5	Primary	NA	NA
168	5	Primary	NA	NA
169	5	Primary	NA	NA
170	5	Primary	0.107143	10.7143
171	5	Primary	0.266667	26.6667
172	5	Primary	0.5	50
173	5	Primary	NA	NA
174	5	Primary	0.0833333	8.33333
175	5	Primary	NA	NA
176	5	Primary	0.125	12.5
177	5	Primary	0.222222	22.2222
178	5	Primary	NA	NA
179	5	Primary	0	0
180	5	Primary	0.25	25
181	5	Primary	0.222222	22.2222
182	5	Primary	0.0833333	8.33333
183	5	Primary	0	0
184	5	Primary	0.0833333	8.33333
185	5	Primary	0.5	50
186	5	Primary	0	0
187	5	Primary	0.333333	33.3333
188	5	Primary	0	0
189	5	Primary	NA	NA
190	5	Primary	0.142857	14.2857
191	5	Primary	0.047619	4.7619
192	5	Primary	0.133333	13.3333
193	5	Primary	0.104167	10.4167
194	5	Primary	0	0
195	5	Primary	0.166667	16.6667
196	5	Primary	0.125	12.5
197	5	Primary	0.1	10
198	5	Primary	0	0
199	5	Primary	0.2	20
200	5	Primary	0.104167	10.4167
201	5	Primary	NA	NA
202	5	Primary	0.0769231	7.69231
203	5	Primary	0.0555556	5.55556
204	5	Primary	0.181818	18.1818
205	5	Primary	0.109091	10.9091
206	5	Primary	0	0
207	5	Primary	NA	NA
208	5	Primary	0.2	20
209	5	Primary	0.2	20
210	5	Primary	0.04	4
211	5	Primary	0.0833333	8.33333
212	5	Primary	0.166667	16.6667
213	5	Primary	0.208333	20.8333
214	5	Primary	0.166667	16.6667
215	5	Primary	0.125	12.5
216	5	Primary	0.25	25
217	5	Primary	0.3125	31.25
218	5	Primary	NA	NA
219	5	Primary	0.181818	18.1818
220	5	Primary	0.125	12.5
221	5	Primary	0	0
222	5	Primary	NA	NA
223	5	Primary	0	0
224	5	Primary	0.1	10
225	5	Primary	0.25	25
226	5	Primary	0.0416667	4.16667
227	5	Primary	0.0277778	2.77778
228	5	Primary	0	0
229	5	Primary	NA	NA
230	5	Primary	0.0555556	5.55556
231	5	Primary	0.1875	18.75
232	5	Primary	0.222222	22.2222
233	5	Primary	0	0
234	5	Primary	NA	NA
235	5	Primary	0.5	50
236	5	Primary	0	0
237	5	Primary	0.142857	14.2857
238	5	Primary	0.0909091	9.09091
239	5	Primary	0.0454545	4.54545
240	5	Primary	0.1	10
241	5	Primary	NA	NA
242	5	Primary	0	0
243	5	Primary	NA	NA
244	5	Primary	0.1	10
245	5	Primary	0.181818	18.1818
246	5	Primary	0.333333	33.3333
247	5	Primary	0.05	5
248	5	Primary	0.571429	57.1429
249	5	Primary	NA	NA
250	5	Primary	0.3125	31.25
251	5	Primary	0.111111	11.1111
252	5	Primary	0	0
253	5	Primary	0.2	20
254	5	Primary	0.125	12.5
255	5	Primary	0.166667	16.6667
256	5	Primary	0.75	75
257	5	Primary	NA	NA
258	5	Primary	0.25	25
259	5	Primary	0.111111	11.1111
260	5	Primary	0.6	60
261	5	Primary	0	0
262	5	Primary	NA	NA
263	5	Primary	0.111111	11.1111
264	5	Primary	0	0
265	5	Primary	0	0
266	5	Primary	0.111111	11.1111
267	5	Primary	0.222222	22.2222
268	5	Primary	0.214286	21.4286
269	5	Primary	0.0357143	3.57143
270	5	Primary	0	0
271	5	Primary	0	0
272	5	Primary	0	0
273	5	Primary	0	0
274	5	Primary	NA	NA
275	5	Primary	NA	NA
276	5	Primary	NA	NA
277	5	Primary	0.166667	16.6667
278	5	Primary	0.0833333	8.33333
279	5	Primary	0.047619	4.7619
280	5	Primary	0	0
281	5	Primary	0.285714	28.5714
282	5	Primary	NA	NA
283	5	Primary	0	0
284	5	Primary	0.25	25
285	5	Primary	0.0714286	7.14286
286	5	Primary	NA	NA
287	5	Primary	0.227273	22.7273
288	5	Primary	0.2	20
289	5	Primary	0.0555556	5.55556
290	5	Primary	0.277778	27.7778
291	5	Primary	0.136364	13.6364
292	5	Primary	0.166667	16.6667
293	5	Primary	0.125	12.5
294	5	Primary	0.222222	22.2222
295	5	Primary	NA	NA
296	5	Primary	0.0714286	7.14286
297	5	Primary	0	0
298	5	Primary	0.166667	16.6667
299	5	Primary	0.133333	13.3333
300	5	Primary	0.0606061	6.06061
301	5	Primary	0.142857	14.2857
302	5	Primary	0.15	15
303	5	Primary	0	0
304	5	Primary	0.181818	18.1818
305	5	Primary	0.266667	26.6667
306	5	Primary	0.4	40
307	5	Primary	0.333333	33.3333
308	5	Primary	0.222222	22.2222
309	5	Primary	0.222222	22.2222
310	5	Primary	0.333333	33.3333
311	5	Primary	0	0
312	5	Primary	0.3125	31.25
313	5	Primary	0	0
314	5	Primary	0.05	5
315	5	Primary	0.0555556	5.55556
316	5	Primary	0.333333	33.3333
317	5	Primary	0.2	20
318	5	Primary	NA	NA
319	5	Primary	0.25	25
320	5	Primary	0.2	20
321	5	Primary	0.142857	14.2857
322	5	Primary	NA	NA
323	5	Primary	NA	NA
324	5	Primary	0.357143	35.7143
325	5	Primary	0	0
326	5	Primary	0.125	12.5
327	5	Primary	0	0
328	5	Primary	0.166667	16.6667
329	5	Primary	0.285714	28.5714
330	5	Primary	0.0625	6.25
331	5	Primary	NA	NA
332	5	Primary	0.166667	16.6667
333	5	Primary	0.133333	13.3333
334	5	Primary	NA	NA
335	5	Primary	0.2	20
336	5	Primary	NA	NA
337	5	Primary	0.2	20
338	5	Primary	0.125	12.5
339	5	Primary	0.166667	16.6667
340	5	Primary	NA	NA
341	5	Primary	0	0
342	5	Primary	0.0666667	6.66667
343	5	Primary	NA	NA
344	5	Primary	0.0740741	7.40741
345	5	Primary	0.136364	13.6364
346	5	Primary	0.102941	10.2941
347	5	Primary	NA	NA
348	5	Primary	0.229167	22.9167
349	5	Primary	0.142857	14.2857
350	5	Primary	0.288889	28.8889
351	5	Primary	0.238095	23.8095
352	5	Primary	0.0384615	3.84615
353	5	Primary	0.142857	14.2857
354	5	Primary	0.222222	22.2222
355	5	Primary	0.222222	22.2222
356	5	Primary	0	0
357	5	Primary	0.0833333	8.33333
358	5	Primary	0.166667	16.6667
359	5	Primary	0	0
360	5	Primary	0.125	12.5
361	5	Primary	NA	NA
362	5	Primary	0	0
363	5	Primary	0	0
364	5	Primary	0.125	12.5
365	5	Primary	0.125	12.5
366	5	Primary	0.266667	26.6667
367	5	Primary	0	0
368	5	Primary	0	0
369	5	Primary	0.375	37.5
370	5	Primary	0.04	4
371	5	Primary	0.05	5
372	5	Primary	0.428571	42.8571
373	5	Primary	0.318182	31.8182
374	5	Primary	NA	NA
375	5	Primary	0.115385	11.5385
376	5	Primary	0.392857	39.2857
377	5	Primary	NA	NA
378	5	Primary	NA	NA
379	5	Primary	0.3	30
380	5	Primary	0.285714	28.5714
381	5	Primary	0.3125	31.25
382	5	Primary	NA	NA
383	5	Primary	0.212121	21.2121
384	5	Primary	0.375	37.5
385	5	Primary	0.166667	16.6667
386	5	Primary	0	0
387	5	Primary	0.192308	19.2308
388	5	Primary	NA	NA
389	5	Primary	0.238095	23.8095
1	10	Primary	NA	NA
2	10	Primary	0.22449	22.449
3	10	Primary	0.0565476	5.65476
4	10	Primary	0.226415	22.6415
5	10	Primary	0.0881356	8.81356
6	10	Primary	NA	NA
7	10	Primary	0.037037	3.7037
8	10	Primary	0.0925926	9.25926
9	10	Primary	0.121212	12.1212
10	10	Primary	0	0
11	10	Primary	0.30303	30.303
12	10	Primary	0.0342857	3.42857
13	10	Primary	0.185185	18.5185
14	10	Primary	0.0634921	6.34921
15	10	Primary	NA	NA
16	10	Primary	0.121622	12.1622
17	10	Primary	NA	NA
18	10	Primary	0.0943396	9.43396
19	10	Primary	NA	NA
20	10	Primary	0.0451389	4.51389
21	10	Primary	0.101639	10.1639
22	10	Primary	0.152542	15.2542
23	10	Primary	0.0784314	7.84314
24	10	Primary	0.0341615	3.41615
25	10	Primary	0	0
26	10	Primary	0.0546875	5.46875
27	10	Primary	0.0472973	4.72973
28	10	Primary	0.1	10
29	10	Primary	0.0833333	8.33333
30	10	Primary	0.047619	4.7619
31	10	Primary	0.0416667	4.16667
32	10	Primary	0.125	12.5
33	10	Primary	0	0
34	10	Primary	0.0689655	6.89655
35	10	Primary	0.148148	14.8148
36	10	Primary	NA	NA
37	10	Primary	0.107843	10.7843
38	10	Primary	0.0892857	8.92857
39	10	Primary	0.0222222	2.22222
40	10	Primary	0.0508475	5.08475
41	10	Primary	NA	NA
42	10	Primary	0.0392157	3.92157
43	10	Primary	NA	NA
44	10	Primary	0	0
45	10	Primary	0.0147059	1.47059
46	10	Primary	0.0378788	3.78788
47	10	Primary	0	0
48	10	Primary	0	0
49	10	Primary	0.0444444	4.44444
50	10	Primary	0.0349206	3.49206
51	10	Primary	0.055	5.5
52	10	Primary	0.0535714	5.35714
53	10	Primary	0.137931	13.7931
54	10	Primary	0.233333	23.3333
55	10	Primary	NA	NA
56	10	Primary	0.0720339	7.20339
57	10	Primary	0.0465116	4.65116
58	10	Primary	0.0425532	4.25532
59	10	Primary	0.0592105	5.92105
60	10	Primary	0.0784314	7.84314
61	10	Primary	0.107143	10.7143
62	10	Primary	NA	NA
63	10	Primary	0.0897436	8.97436
64	10	Primary	NA	NA
65	10	Primary	NA	NA
66	10	Primary	0.135593	13.5593
67	10	Primary	0.128205	12.8205
68	10	Primary	0.0625	6.25
69	10	Primary	0.0654545	6.54545
70	10	Primary	0.0163934	1.63934
71	10	Primary	NA	NA
72	10	Primary	0.115385	11.5385
73	10	Primary	0.142857	14.2857
74	10	Primary	0.0875	8.75
75	10	Primary	0.0909091	9.09091
76	10	Primary	0.190476	19.0476
77	10	Primary	0.0657895	6.57895
78	10	Primary	NA	NA
79	10	Primary	0.0438596	4.38596
80	10	Primary	NA	NA
81	10	Primary	0.102703	10.2703
82	10	Primary	0.0546875	5.46875
83	10	Primary	0.0285714	2.85714
84	10	Primary	0.0537634	5.37634
85	10	Primary	0.0909091	9.09091
86	10	Primary	0.0703125	7.03125
87	10	Primary	NA	NA
88	10	Primary	NA	NA
89	10	Primary	0.125	12.5
90	10	Primary	0.0738636	7.38636
91	10	Primary	0.0714286	7.14286
92	10	Primary	0.0543478	5.43478
93	10	Primary	NA	NA
94	10	Primary	0.0416667	4.16667
95	10	Primary	NA	NA
96	10	Primary	0.0803571	8.03571
97	10	Primary	0.128571	12.8571
98	10	Primary	0.117647	11.7647
99	10	Primary	NA	NA
100	10	Primary	0.0681818	6.81818
101	10	Primary	0.0384615	3.84615
102	10	Primary	0.114035	11.4035
103	10	Primary	0.0714286	7.14286
104	10	Primary	0.0555556	5.55556
105	10	Primary	0.0686275	6.86275
106	10	Primary	0.0833333	8.33333
107	10	Primary	0.103448	10.3448
108	10	Primary	0.135417	13.5417
109	10	Primary	0.0793651	7.93651
110	10	Primary	NA	NA
111	10	Primary	0.0630631	6.30631
112	10	Primary	0.135135	13.5135
113	10	Primary	0.05	5
114	10	Primary	0.0530612	5.30612
115	10	Primary	0.0510204	5.10204
116	10	Primary	NA	NA
117	10	Primary	0.0784314	7.84314
118	10	Primary	0.037037	3.7037
119	10	Primary	0.06	6
120	10	Primary	NA	NA
121	10	Primary	0.04	4
122	10	Primary	NA	NA
123	10	Primary	NA	NA
124	10	Primary	NA	NA
125	10	Primary	0.0518519	5.18519
126	10	Primary	0.0546875	5.46875
127	10	Primary	0.0952381	9.52381
128	10	Primary	0.0519481	5.19481
129	10	Primary	0.0555556	5.55556
130	10	Primary	0.07	7
131	10	Primary	0.0555556	5.55556
132	10	Primary	0.0524691	5.24691
133	10	Primary	0.0421053	4.21053
134	10	Primary	0.0765766	7.65766
135	10	Primary	0.117647	11.7647
136	10	Primary	0.0701754	7.01754
137	10	Primary	NA	NA
138	10	Primary	0.130952	13.0952
139	10	Primary	0.166667	16.6667
140	10	Primary	0.10101	10.101
141	10	Primary	0.0378788	3.78788
142	10	Primary	0.05	5
143	10	Primary	0.108696	10.8696
144	10	Primary	NA	NA
145	10	Primary	NA	NA
146	10	Primary	NA	NA
147	10	Primary	0.176471	17.6471
148	10	Primary	0.0588235	5.88235
149	10	Primary	0.148148	14.8148
150	10	Primary	0.152778	15.2778
151	10	Primary	0.157143	15.7143
152	10	Primary	0.0787037	7.87037
153	10	Primary	0.0580357	5.80357
154	10	Primary	0.0535714	5.35714
155	10	Primary	0.0882353	8.82353
156	10	Primary	0.0416667	4.16667
157	10	Primary	0.0686275	6.86275
158	10	Primary	0.0686275	6.86275
159	10	Primary	0.040404	4.0404
160	10	Primary	0.0648148	6.48148
161	10	Primary	0.04	4
162	10	Primary	0.0909091	9.09091
163	10	Primary	NA	NA
164	10	Primary	NA	NA
165	10	Primary	NA	NA
166	10	Primary	NA	NA
167	10	Primary	NA	NA
168	10	Primary	NA	NA
169	10	Primary	NA	NA
170	10	Primary	0.12605	12.605
171	10	Primary	0.166667	16.6667
172	10	Primary	0.2	20
173	10	Primary	NA	NA
174	10	Primary	0.0952381	9.52381
175	10	Primary	NA	NA
176	10	Primary	0.15	15
177	10	Primary	0.128205	12.8205
178	10	Primary	NA	NA
179	10	Primary	0.0625	6.25
180	10	Primary	0.166667	16.6667
181	10	Primary	0.214286	21.4286
182	10	Primary	0.0192308	1.92308
183	10	Primary	0.0769231	7.69231
184	10	Primary	0.107143	10.7143
185	10	Primary	0.133333	13.3333
186	10	Primary	0	0
187	10	Primary	0.142857	14.2857
188	10	Primary	0	0
189	10	Primary	NA	NA
190	10	Primary	0.132353	13.2353
191	10	Primary	0.0645161	6.45161
192	10	Primary	0.10101	10.101
193	10	Primary	0.0900901	9.00901
194	10	Primary	0.2	20
195	10	Primary	0.191176	19.1176
196	10	Primary	0.203125	20.3125
197	10	Primary	0.128571	12.8571
198	10	Primary	0.103448	10.3448
199	10	Primary	0.171875	17.1875
200	10	Primary	0.0982143	9.82143
201	10	Primary	NA	NA
202	10	Primary	0.137931	13.7931
203	10	Primary	0.0952381	9.52381
204	10	Primary	0.206897	20.6897
205	10	Primary	0.124138	12.4138
206	10	Primary	0.0357143	3.57143
207	10	Primary	NA	NA
208	10	Primary	0.225806	22.5806
209	10	Primary	0.166667	16.6667
210	10	Primary	0.0461538	4.61538
211	10	Primary	0.125	12.5
212	10	Primary	0.108108	10.8108
213	10	Primary	0.117117	11.7117
214	10	Primary	0.047619	4.7619
215	10	Primary	0.155172	15.5172
216	10	Primary	0.177778	17.7778
217	10	Primary	0.170455	17.0455
218	10	Primary	NA	NA
219	10	Primary	0.0857143	8.57143
220	10	Primary	0.111111	11.1111
221	10	Primary	0.0222222	2.22222
222	10	Primary	NA	NA
223	10	Primary	0.0588235	5.88235
224	10	Primary	0.166667	16.6667
225	10	Primary	0.272727	27.2727
226	10	Primary	0.107143	10.7143
227	10	Primary	0.0757576	7.57576
228	10	Primary	0.04	4
229	10	Primary	NA	NA
230	10	Primary	0.036036	3.6036
231	10	Primary	0.185714	18.5714
232	10	Primary	0.285714	28.5714
233	10	Primary	0.0769231	7.69231
234	10	Primary	NA	NA
235	10	Primary	0.3	30
236	10	Primary	0	0
237	10	Primary	0.18	18
238	10	Primary	0.027027	2.7027
239	10	Primary	0.0555556	5.55556
240	10	Primary	0.0333333	3.33333
241	10	Primary	NA	NA
242	10	Primary	0.0185185	1.85185
243	10	Primary	NA	NA
244	10	Primary	0.15	15
245	10	Primary	0.208333	20.8333
246	10	Primary	0.315789	31.5789
247	10	Primary	0.0675676	6.75676
248	10	Primary	0.282051	28.2051
249	10	Primary	NA	NA
250	10	Primary	0.203125	20.3125
251	10	Primary	0.178571	17.8571
252	10	Primary	0.0454545	4.54545
253	10	Primary	0.145833	14.5833
254	10	Primary	0.104762	10.4762
255	10	Primary	0.26087	26.087
256	10	Primary	0.309524	30.9524
257	10	Primary	NA	NA
258	10	Primary	0.05	5
259	10	Primary	0.144928	14.4928
260	10	Primary	0.236842	23.6842
261	10	Primary	0	0
262	10	Primary	NA	NA
263	10	Primary	0.0384615	3.84615
264	10	Primary	0.047619	4.7619
265	10	Primary	0.133333	13.3333
266	10	Primary	0.214286	21.4286
267	10	Primary	0.225806	22.5806
268	10	Primary	0.196429	19.6429
269	10	Primary	0.129032	12.9032
270	10	Primary	0.0645161	6.45161
271	10	Primary	0.0357143	3.57143
272	10	Primary	0.0322581	3.22581
273	10	Primary	0.0322581	3.22581
274	10	Primary	NA	NA
275	10	Primary	NA	NA
276	10	Primary	NA	NA
277	10	Primary	0.0833333	8.33333
278	10	Primary	0.0128205	1.28205
279	10	Primary	0.0882353	8.82353
280	10	Primary	0.1	10
281	10	Primary	0.117647	11.7647
282	10	Primary	NA	NA
283	10	Primary	0.0666667	6.66667
284	10	Primary	0.142857	14.2857
285	10	Primary	0.0714286	7.14286
286	10	Primary	NA	NA
287	10	Primary	0.151515	15.1515
288	10	Primary	0.181818	18.1818
289	10	Primary	0.0882353	8.82353
290	10	Primary	0.111111	11.1111
291	10	Primary	0.111111	11.1111
292	10	Primary	0.189189	18.9189
293	10	Primary	0.03125	3.125
294	10	Primary	0.175676	17.5676
295	10	Primary	NA	NA
296	10	Primary	0.0454545	4.54545
297	10	Primary	0.025641	2.5641
298	10	Primary	0.175676	17.5676
299	10	Primary	0.16129	16.129
300	10	Primary	0.0707071	7.07071
301	10	Primary	0.171429	17.1429
302	10	Primary	0.131579	13.1579
303	10	Primary	0.151515	15.1515
304	10	Primary	0.2	20
305	10	Primary	0.131313	13.1313
306	10	Primary	0.210526	21.0526
307	10	Primary	0.175439	17.5439
308	10	Primary	0.216216	21.6216
309	10	Primary	0.216216	21.6216
310	10	Primary	0.30303	30.303
311	10	Primary	0.141026	14.1026
312	10	Primary	0.112903	11.2903
313	10	Primary	0.125	12.5
314	10	Primary	0.105263	10.5263
315	10	Primary	0.09375	9.375
316	10	Primary	0.25	25
317	10	Primary	0.137931	13.7931
318	10	Primary	NA	NA
319	10	Primary	0.222222	22.2222
320	10	Primary	0.352941	35.2941
321	10	Primary	0.152778	15.2778
322	10	Primary	NA	NA
323	10	Primary	NA	NA
324	10	Primary	0.303571	30.3571
325	10	Primary	0	0
326	10	Primary	0.175	17.5
327	10	Primary	0.0277778	2.77778
328	10	Primary	0.111111	11.1111
329	10	Primary	0.285714	28.5714
330	10	Primary	0.128571	12.8571
331	10	Primary	NA	NA
332	10	Primary	0.126126	12.6126
333	10	Primary	0.140351	14.0351
334	10	Primary	NA	NA
335	10	Primary	0.305556	30.5556
336	10	Primary	NA	NA
337	10	Primary	0.274194	27.4194
338	10	Primary	0.175	17.5
339	10	Primary	0.129032	12.9032
340	10	Primary	NA	NA
341	10	Primary	0.08	8
342	10	Primary	0.161616	16.1616
343	10	Primary	NA	NA
344	10	Primary	0.2	20
345	10	Primary	0.25	25
346	10	Primary	0.125	12.5
347	10	Primary	NA	NA
348	10	Primary	0.184211	18.4211
349	10	Primary	0.158537	15.8537
350	10	Primary	0.140741	14.0741
351	10	Primary	0.153846	15.3846
352	10	Primary	0.111111	11.1111
353	10	Primary	0.0634921	6.34921
354	10	Primary	0.166667	16.6667
355	10	Primary	0.166667	16.6667
356	10	Primary	0	0
357	10	Primary	0.09375	9.375
358	10	Primary	0.0952381	9.52381
359	10	Primary	0.142857	14.2857
360	10	Primary	0.15	15
361	10	Primary	NA	NA
362	10	Primary	0.125	12.5
363	10	Primary	0	0
364	10	Primary	0.125	12.5
365	10	Primary	0.0882353	8.82353
366	10	Primary	0.206349	20.6349
367	10	Primary	0	0
368	10	Primary	0.025641	2.5641
369	10	Primary	0.216216	21.6216
370	10	Primary	0.123077	12.3077
371	10	Primary	0.111111	11.1111
372	10	Primary	0.25	25
373	10	Primary	0.177778	17.7778
374	10	Primary	NA	NA
375	10	Primary	0.118421	11.8421
376	10	Primary	0.282051	28.2051
377	10	Primary	NA	NA
378	10	Primary	NA	NA
379	10	Primary	0.22807	22.807
380	10	Primary	0.297619	29.7619
381	10	Primary	0.25641	25.641
382	10	Primary	NA	NA
383	10	Primary	0.225225	22.5225
384	10	Primary	0.267442	26.7442
385	10	Primary	0.256757	25.6757
386	10	Primary	0.0810811	8.10811
387	10	Primary	0.197368	19.7368
388	10	Primary	NA	NA
389	10	Primary	0.188034	18.8034
1	15	Primary	NA	NA
2	15	Primary	0.211538	21.1538
3	15	Primary	0.0537482	5.37482
4	15	Primary	0.201923	20.1923
5	15	Primary	0.0803738	8.03738
6	15	Primary	NA	NA
7	15	Primary	0.0373832	3.73832
8	15	Primary	0.0866337	8.66337
9	15	Primary	0.104377	10.4377
10	15	Primary	0.0125	1.25
11	15	Primary	0.25641	25.641
12	15	Primary	0.025	2.5
13	15	Primary	0.239437	23.9437
14	15	Primary	0.0308642	3.08642
15	15	Primary	NA	NA
16	15	Primary	0.122093	12.2093
17	15	Primary	NA	NA
18	15	Primary	0.0879121	8.79121
19	15	Primary	NA	NA
20	15	Primary	0.0529412	5.29412
21	15	Primary	0.0971429	9.71429
22	15	Primary	0.133333	13.3333
23	15	Primary	0.105556	10.5556
24	15	Primary	0.047619	4.7619
25	15	Primary	0.0178571	1.78571
26	15	Primary	0.0580357	5.80357
27	15	Primary	0.0606061	6.06061
28	15	Primary	0.1	10
29	15	Primary	0.0833333	8.33333
30	15	Primary	0.0530303	5.30303
31	15	Primary	0.04	4
32	15	Primary	0.111111	11.1111
33	15	Primary	0	0
34	15	Primary	0.0617284	6.17284
35	15	Primary	0.12963	12.963
36	15	Primary	NA	NA
37	15	Primary	0.108491	10.8491
38	15	Primary	0.0685358	6.85358
39	15	Primary	0.0330033	3.30033
40	15	Primary	0.0471698	4.71698
41	15	Primary	NA	NA
42	15	Primary	0.0574713	5.74713
43	15	Primary	NA	NA
44	15	Primary	0.011236	1.1236
45	15	Primary	0.0381944	3.81944
46	15	Primary	0.0479452	4.79452
47	15	Primary	0.0232558	2.32558
48	15	Primary	0.0229885	2.29885
49	15	Primary	0.0432099	4.32099
50	15	Primary	0.0309811	3.09811
51	15	Primary	0.0718391	7.18391
52	15	Primary	0.0315789	3.15789
53	15	Primary	0.112245	11.2245
54	15	Primary	0.176471	17.6471
55	15	Primary	NA	NA
56	15	Primary	0.0765306	7.65306
57	15	Primary	0.0622222	6.22222
58	15	Primary	0.0681818	6.81818
59	15	Primary	0.0820896	8.20896
60	15	Primary	0.0913978	9.13978
61	15	Primary	0.114754	11.4754
62	15	Primary	NA	NA
63	15	Primary	0.0925926	9.25926
64	15	Primary	NA	NA
65	15	Primary	NA	NA
66	15	Primary	0.114679	11.4679
67	15	Primary	0.0933333	9.33333
68	15	Primary	0.0657895	6.57895
69	15	Primary	0.0695652	6.95652
70	15	Primary	0.030303	3.0303
71	15	Primary	NA	NA
72	15	Primary	0.0833333	8.33333
73	15	Primary	0.122449	12.2449
74	15	Primary	0.0797872	7.97872
75	15	Primary	0.1	10
76	15	Primary	0.135135	13.5135
77	15	Primary	0.0625	6.25
78	15	Primary	NA	NA
79	15	Primary	0.0506329	5.06329
80	15	Primary	NA	NA
81	15	Primary	0.0809524	8.09524
82	15	Primary	0.0705882	7.05882
83	15	Primary	0.0426829	4.26829
84	15	Primary	0.0995671	9.95671
85	15	Primary	0.0878378	8.78378
86	15	Primary	0.0633803	6.33803
87	15	Primary	NA	NA
88	15	Primary	NA	NA
89	15	Primary	0.0952381	9.52381
90	15	Primary	0.0888889	8.88889
91	15	Primary	0.0833333	8.33333
92	15	Primary	0.0539216	5.39216
93	15	Primary	NA	NA
94	15	Primary	0.0568182	5.68182
95	15	Primary	NA	NA
96	15	Primary	0.0603448	6.03448
97	15	Primary	0.0852273	8.52273
98	15	Primary	0.0681818	6.81818
99	15	Primary	NA	NA
100	15	Primary	0.0531915	5.31915
101	15	Primary	0.0342857	3.42857
102	15	Primary	0.0952381	9.52381
103	15	Primary	0.0952381	9.52381
104	15	Primary	0.0633803	6.33803
105	15	Primary	0.0833333	8.33333
106	15	Primary	0.0714286	7.14286
107	15	Primary	0.0735294	7.35294
108	15	Primary	0.0801887	8.01887
109	15	Primary	0.0595238	5.95238
110	15	Primary	NA	NA
111	15	Primary	0.0555556	5.55556
112	15	Primary	0.0987654	9.87654
113	15	Primary	0.0590909	5.90909
114	15	Primary	0.0577778	5.77778
115	15	Primary	0.0456989	4.56989
116	15	Primary	NA	NA
117	15	Primary	0.09375	9.375
118	15	Primary	0.0367647	3.67647
119	15	Primary	0.0647059	6.47059
120	15	Primary	NA	NA
121	15	Primary	0.031746	3.1746
122	15	Primary	NA	NA
123	15	Primary	NA	NA
124	15	Primary	NA	NA
125	15	Primary	0.0444444	4.44444
126	15	Primary	0.0625	6.25
127	15	Primary	0.119048	11.9048
128	15	Primary	0.0416667	4.16667
129	15	Primary	0.0462963	4.62963
130	15	Primary	0.0778689	7.78689
131	15	Primary	0.0904762	9.04762
132	15	Primary	0.0590717	5.90717
133	15	Primary	0.0613333	6.13333
134	15	Primary	0.0844156	8.44156
135	15	Primary	0.113924	11.3924
136	15	Primary	0.0821256	8.21256
137	15	Primary	NA	NA
138	15	Primary	0.0765027	7.65027
139	15	Primary	0.103448	10.3448
140	15	Primary	0.126582	12.6582
141	15	Primary	0.0528169	5.28169
142	15	Primary	0.03125	3.125
143	15	Primary	0.0888889	8.88889
144	15	Primary	NA	NA
145	15	Primary	NA	NA
146	15	Primary	NA	NA
147	15	Primary	0.207317	20.7317
148	15	Primary	0.0791667	7.91667
149	15	Primary	0.144144	14.4144
150	15	Primary	0.166667	16.6667
151	15	Primary	0.164474	16.4474
152	15	Primary	0.0726496	7.26496
153	15	Primary	0.0524412	5.24412
154	15	Primary	0.0705009	7.05009
155	15	Primary	0.0982143	9.82143
156	15	Primary	0.05625	5.625
157	15	Primary	0.0547264	5.47264
158	15	Primary	0.0564103	5.64103
159	15	Primary	0.0384615	3.84615
160	15	Primary	0.05	5
161	15	Primary	0.0458333	4.58333
162	15	Primary	0.0653846	6.53846
163	15	Primary	NA	NA
164	15	Primary	NA	NA
165	15	Primary	NA	NA
166	15	Primary	NA	NA
167	15	Primary	NA	NA
168	15	Primary	NA	NA
169	15	Primary	NA	NA
170	15	Primary	0.093985	9.3985
171	15	Primary	0.138889	13.8889
172	15	Primary	0.142857	14.2857
173	15	Primary	NA	NA
174	15	Primary	0.0930233	9.30233
175	15	Primary	NA	NA
176	15	Primary	0.116279	11.6279
177	15	Primary	0.131313	13.1313
178	15	Primary	NA	NA
179	15	Primary	0.0689655	6.89655
180	15	Primary	0.122222	12.2222
181	15	Primary	0.148148	14.8148
182	15	Primary	0.0333333	3.33333
183	15	Primary	0.0818966	8.18966
184	15	Primary	0.111111	11.1111
185	15	Primary	0.129032	12.9032
186	15	Primary	0.0138889	1.38889
187	15	Primary	0.1375	13.75
188	15	Primary	0.0222222	2.22222
189	15	Primary	NA	NA
190	15	Primary	0.164384	16.4384
191	15	Primary	0.0909091	9.09091
192	15	Primary	0.164502	16.4502
193	15	Primary	0.0936073	9.36073
194	15	Primary	0.219178	21.9178
195	15	Primary	0.201299	20.1299
196	15	Primary	0.15493	15.493
197	15	Primary	0.103175	10.3175
198	15	Primary	0.174603	17.4603
199	15	Primary	0.19403	19.403
200	15	Primary	0.144531	14.4531
201	15	Primary	NA	NA
202	15	Primary	0.17619	17.619
203	15	Primary	0.1	10
204	15	Primary	0.269841	26.9841
205	15	Primary	0.140625	14.0625
206	15	Primary	0.0333333	3.33333
207	15	Primary	NA	NA
208	15	Primary	0.211538	21.1538
209	15	Primary	0.241379	24.1379
210	15	Primary	0.0766667	7.66667
211	15	Primary	0.13125	13.125
212	15	Primary	0.14346	14.346
213	15	Primary	0.14346	14.346
214	15	Primary	0.0535714	5.35714
215	15	Primary	0.119403	11.9403
216	15	Primary	0.144444	14.4444
217	15	Primary	0.121951	12.1951
218	15	Primary	NA	NA
219	15	Primary	0.0447761	4.47761
220	15	Primary	0.102564	10.2564
221	15	Primary	0.0952381	9.52381
222	15	Primary	NA	NA
223	15	Primary	0.0754717	7.54717
224	15	Primary	0.163043	16.3043
225	15	Primary	0.321429	32.1429
226	15	Primary	0.105556	10.5556
227	15	Primary	0.0777778	7.77778
228	15	Primary	0.0222222	2.22222
229	15	Primary	NA	NA
230	15	Primary	0.0347222	3.47222
231	15	Primary	0.201389	20.1389
232	15	Primary	0.313725	31.3725
233	15	Primary	0.107143	10.7143
234	15	Primary	NA	NA
235	15	Primary	0.175	17.5
236	15	Primary	0.030303	3.0303
237	15	Primary	0.174419	17.4419
238	15	Primary	0.0344828	3.44828
239	15	Primary	0.0526316	5.26316
240	15	Primary	0.02	2
241	15	Primary	NA	NA
242	15	Primary	0.0162602	1.62602
243	15	Primary	NA	NA
244	15	Primary	0.12766	12.766
245	15	Primary	0.191176	19.1176
246	15	Primary	0.275362	27.5362
247	15	Primary	0.0705128	7.05128
248	15	Primary	0.243902	24.3902
249	15	Primary	NA	NA
250	15	Primary	0.210526	21.0526
251	15	Primary	0.166667	16.6667
252	15	Primary	0.0212766	2.12766
253	15	Primary	0.150794	15.0794
254	15	Primary	0.102151	10.2151
255	15	Primary	0.32	32
256	15	Primary	0.225806	22.5806
257	15	Primary	NA	NA
258	15	Primary	0.0487805	4.87805
259	15	Primary	0.122449	12.2449
260	15	Primary	0.170213	17.0213
261	15	Primary	0	0
262	15	Primary	NA	NA
263	15	Primary	0.113636	11.3636
264	15	Primary	0.139535	13.9535
265	15	Primary	0.142857	14.2857
266	15	Primary	0.183824	18.3824
267	15	Primary	0.196429	19.6429
268	15	Primary	0.157895	15.7895
269	15	Primary	0.100806	10.0806
270	15	Primary	0.0847458	8.47458
271	15	Primary	0.0701754	7.01754
272	15	Primary	0.060241	6.0241
273	15	Primary	0.0470588	4.70588
274	15	Primary	NA	NA
275	15	Primary	NA	NA
276	15	Primary	NA	NA
277	15	Primary	0.0543478	5.43478
278	15	Primary	0.0271739	2.71739
279	15	Primary	0.0886525	8.86525
280	15	Primary	0.12963	12.963
281	15	Primary	0.115385	11.5385
282	15	Primary	NA	NA
283	15	Primary	0.075	7.5
284	15	Primary	0.153333	15.3333
285	15	Primary	0.0694444	6.94444
286	15	Primary	NA	NA
287	15	Primary	0.164384	16.4384
288	15	Primary	0.22973	22.973
289	15	Primary	0.0703125	7.03125
290	15	Primary	0.135802	13.5802
291	15	Primary	0.126506	12.6506
292	15	Primary	0.205479	20.5479
293	15	Primary	0.0357143	3.57143
294	15	Primary	0.191781	19.1781
295	15	Primary	NA	NA
296	15	Primary	0.0777778	7.77778
297	15	Primary	0.0136986	1.36986
298	15	Primary	0.205479	20.5479
299	15	Primary	0.153439	15.3439
300	15	Primary	0.060241	6.0241
301	15	Primary	0.166667	16.6667
302	15	Primary	0.175325	17.5325
303	15	Primary	0.14557	14.557
304	15	Primary	0.177215	17.7215
305	15	Primary	0.153509	15.3509
306	15	Primary	0.180556	18.0556
307	15	Primary	0.12963	12.963
308	15	Primary	0.25	25
309	15	Primary	0.236842	23.6842
310	15	Primary	0.256098	25.6098
311	15	Primary	0.110465	11.0465
312	15	Primary	0.108974	10.8974
313	15	Primary	0.196078	19.6078
314	15	Primary	0.104	10.4
315	15	Primary	0.09375	9.375
316	15	Primary	0.222222	22.2222
317	15	Primary	0.116667	11.6667
318	15	Primary	NA	NA
319	15	Primary	0.242424	24.2424
320	15	Primary	0.3	30
321	15	Primary	0.128049	12.8049
322	15	Primary	NA	NA
323	15	Primary	NA	NA
324	15	Primary	0.230769	23.0769
325	15	Primary	0.0147059	1.47059
326	15	Primary	0.284314	28.4314
327	15	Primary	0.0597826	5.97826
328	15	Primary	0.181159	18.1159
329	15	Primary	0.258333	25.8333
330	15	Primary	0.12	12
331	15	Primary	NA	NA
332	15	Primary	0.105691	10.5691
333	15	Primary	0.170068	17.0068
334	15	Primary	NA	NA
335	15	Primary	0.238636	23.8636
336	15	Primary	NA	NA
337	15	Primary	0.22619	22.619
338	15	Primary	0.278846	27.8846
339	15	Primary	0.145161	14.5161
340	15	Primary	NA	NA
341	15	Primary	0.170213	17.0213
342	15	Primary	0.153846	15.3846
343	15	Primary	NA	NA
344	15	Primary	0.163522	16.3522
345	15	Primary	0.22807	22.807
346	15	Primary	0.118852	11.8852
347	15	Primary	NA	NA
348	15	Primary	0.164319	16.4319
349	15	Primary	0.166667	16.6667
350	15	Primary	0.151961	15.1961
351	15	Primary	0.155556	15.5556
352	15	Primary	0.107143	10.7143
353	15	Primary	0.183333	18.3333
354	15	Primary	0.302326	30.2326
355	15	Primary	0.302326	30.2326
356	15	Primary	0.037037	3.7037
357	15	Primary	0.144444	14.4444
358	15	Primary	0.282051	28.2051
359	15	Primary	0.27027	27.027
360	15	Primary	0.315789	31.5789
361	15	Primary	NA	NA
362	15	Primary	0.121951	12.1951
363	15	Primary	0	0
364	15	Primary	0.109375	10.9375
365	15	Primary	0.0952381	9.52381
366	15	Primary	0.155172	15.5172
367	15	Primary	0	0
368	15	Primary	0.04	4
369	15	Primary	0.149254	14.9254
370	15	Primary	0.111864	11.1864
371	15	Primary	0.0890411	8.90411
372	15	Primary	0.216049	21.6049
373	15	Primary	0.135135	13.5135
374	15	Primary	NA	NA
375	15	Primary	0.0987654	9.87654
376	15	Primary	0.216049	21.6049
377	15	Primary	NA	NA
378	15	Primary	NA	NA
379	15	Primary	0.170635	17.0635
380	15	Primary	0.232558	23.2558
381	15	Primary	0.230337	23.0337
382	15	Primary	NA	NA
383	15	Primary	0.166667	16.6667
384	15	Primary	0.22973	22.973
385	15	Primary	0.238095	23.8095
386	15	Primary	0.0859375	8.59375
387	15	Primary	0.175325	17.5325
388	15	Primary	NA	NA
389	15	Primary	0.154472	15.4472
1	20	Primary	NA	NA
2	20	Primary	0.16568	16.568
3	20	Primary	0.0467532	4.67532
4	20	Primary	0.163636	16.3636
5	20	Primary	0.0745098	7.45098
6	20	Primary	NA	NA
7	20	Primary	0.0397351	3.97351
8	20	Primary	0.0821678	8.21678
9	20	Primary	0.0925926	9.25926
10	20	Primary	0.00826446	0.826446
11	20	Primary	0.214876	21.4876
12	20	Primary	0.031405	3.1405
13	20	Primary	0.218182	21.8182
14	20	Primary	0.0266667	2.66667
15	20	Primary	NA	NA
16	20	Primary	0.127119	12.7119
17	20	Primary	NA	NA
18	20	Primary	0.090625	9.0625
19	20	Primary	NA	NA
20	20	Primary	0.0472222	4.72222
21	20	Primary	0.0871429	8.71429
22	20	Primary	0.112676	11.2676
23	20	Primary	0.105263	10.5263
24	20	Primary	0.0517007	5.17007
25	20	Primary	0.011236	1.1236
26	20	Primary	0.0702247	7.02247
27	20	Primary	0.0606061	6.06061
28	20	Primary	0.111111	11.1111
29	20	Primary	0.0934959	9.34959
30	20	Primary	0.0666667	6.66667
31	20	Primary	0.056962	5.6962
32	20	Primary	0.0833333	8.33333
33	20	Primary	0.015873	1.5873
34	20	Primary	0.0873016	8.73016
35	20	Primary	0.183908	18.3908
36	20	Primary	NA	NA
37	20	Primary	0.095092	9.5092
38	20	Primary	0.0662393	6.62393
39	20	Primary	0.0261905	2.61905
40	20	Primary	0.0612245	6.12245
41	20	Primary	NA	NA
42	20	Primary	0.0496183	4.96183
43	20	Primary	NA	NA
44	20	Primary	0.023622	2.3622
45	20	Primary	0.0394737	3.94737
46	20	Primary	0.0480769	4.80769
47	20	Primary	0.0336134	3.36134
48	20	Primary	0.0333333	3.33333
49	20	Primary	0.0497788	4.97788
50	20	Primary	0.0401003	4.01003
51	20	Primary	0.0711207	7.11207
52	20	Primary	0.056	5.6
53	20	Primary	0.113636	11.3636
54	20	Primary	0.171642	17.1642
55	20	Primary	NA	NA
56	20	Primary	0.0782443	7.82443
57	20	Primary	0.0858086	8.58086
58	20	Primary	0.0697115	6.97115
59	20	Primary	0.0911458	9.11458
60	20	Primary	0.0905797	9.05797
61	20	Primary	0.146067	14.6067
62	20	Primary	NA	NA
63	20	Primary	0.0854167	8.54167
64	20	Primary	NA	NA
65	20	Primary	NA	NA
66	20	Primary	0.111888	11.1888
67	20	Primary	0.0762712	7.62712
68	20	Primary	0.0643939	6.43939
69	20	Primary	0.0615385	6.15385
70	20	Primary	0.0378788	3.78788
71	20	Primary	NA	NA
72	20	Primary	0.0539216	5.39216
73	20	Primary	0.0795455	7.95455
74	20	Primary	0.0692771	6.92771
75	20	Primary	0.102564	10.2564
76	20	Primary	0.08	8
77	20	Primary	0.084507	8.4507
78	20	Primary	NA	NA
79	20	Primary	0.0722611	7.22611
80	20	Primary	NA	NA
81	20	Primary	0.0697368	6.97368
82	20	Primary	0.0748299	7.48299
83	20	Primary	0.0392857	3.92857
84	20	Primary	0.0887097	8.87097
85	20	Primary	0.1	10
86	20	Primary	0.06875	6.875
87	20	Primary	NA	NA
88	20	Primary	NA	NA
89	20	Primary	0.078125	7.8125
90	20	Primary	0.0773381	7.73381
91	20	Primary	0.0880503	8.80503
92	20	Primary	0.0477707	4.77707
93	20	Primary	NA	NA
94	20	Primary	0.0464135	4.64135
95	20	Primary	NA	NA
96	20	Primary	0.0448718	4.48718
97	20	Primary	0.0692771	6.92771
98	20	Primary	0.0462963	4.62963
99	20	Primary	NA	NA
100	20	Primary	0.030303	3.0303
101	20	Primary	0.0448485	4.48485
102	20	Primary	0.0933544	9.33544
103	20	Primary	0.0900901	9.00901
104	20	Primary	0.0629921	6.29921
105	20	Primary	0.0731707	7.31707
106	20	Primary	0.045	4.5
107	20	Primary	0.0535714	5.35714
108	20	Primary	0.0530303	5.30303
109	20	Primary	0.07	7
110	20	Primary	NA	NA
111	20	Primary	0.0588235	5.88235
112	20	Primary	0.0826446	8.26446
113	20	Primary	0.0609375	6.09375
114	20	Primary	0.0545455	5.45455
115	20	Primary	0.0545113	5.45113
116	20	Primary	NA	NA
117	20	Primary	0.0758621	7.58621
118	20	Primary	0.0391156	3.91156
119	20	Primary	0.0640523	6.40523
120	20	Primary	NA	NA
121	20	Primary	0.0192308	1.92308
122	20	Primary	NA	NA
123	20	Primary	NA	NA
124	20	Primary	NA	NA
125	20	Primary	0.0478261	4.78261
126	20	Primary	0.0520833	5.20833
127	20	Primary	0.0783133	7.83133
128	20	Primary	0.045977	4.5977
129	20	Primary	0.03663	3.663
130	20	Primary	0.0798969	7.98969
131	20	Primary	0.106918	10.6918
132	20	Primary	0.0673155	6.73155
133	20	Primary	0.080303	8.0303
134	20	Primary	0.0865633	8.65633
135	20	Primary	0.132353	13.2353
136	20	Primary	0.110119	11.0119
137	20	Primary	NA	NA
138	20	Primary	0.0818182	8.18182
139	20	Primary	0.1	10
140	20	Primary	0.133838	13.3838
141	20	Primary	0.0625	6.25
142	20	Primary	0.03125	3.125
143	20	Primary	0.0595238	5.95238
144	20	Primary	NA	NA
145	20	Primary	NA	NA
146	20	Primary	NA	NA
147	20	Primary	0.220588	22.0588
148	20	Primary	0.0820896	8.20896
149	20	Primary	0.165485	16.5485
150	20	Primary	0.141791	14.1791
151	20	Primary	0.138686	13.8686
152	20	Primary	0.0612745	6.12745
153	20	Primary	0.0538302	5.38302
154	20	Primary	0.0698413	6.98413
155	20	Primary	0.106884	10.6884
156	20	Primary	0.0772059	7.72059
157	20	Primary	0.075	7.5
158	20	Primary	0.0775862	7.75862
159	20	Primary	0.0565217	5.65217
160	20	Primary	0.0529101	5.29101
161	20	Primary	0.052381	5.2381
162	20	Primary	0.0651163	6.51163
163	20	Primary	NA	NA
164	20	Primary	NA	NA
165	20	Primary	NA	NA
166	20	Primary	NA	NA
167	20	Primary	NA	NA
168	20	Primary	NA	NA
169	20	Primary	NA	NA
170	20	Primary	0.0802005	8.02005
171	20	Primary	0.118519	11.8519
172	20	Primary	0.153846	15.3846
173	20	Primary	NA	NA
174	20	Primary	0.0964912	9.64912
175	20	Primary	NA	NA
176	20	Primary	0.110169	11.0169
177	20	Primary	0.119403	11.9403
178	20	Primary	NA	NA
179	20	Primary	0.0434783	4.34783
180	20	Primary	0.111111	11.1111
181	20	Primary	0.137255	13.7255
182	20	Primary	0.0227273	2.27273
183	20	Primary	0.0663265	6.63265
184	20	Primary	0.107744	10.7744
185	20	Primary	0.15493	15.493
186	20	Primary	0.0142857	1.42857
187	20	Primary	0.164384	16.4384
188	20	Primary	0.0182927	1.82927
189	20	Primary	NA	NA
190	20	Primary	0.207627	20.7627
191	20	Primary	0.0988701	9.88701
192	20	Primary	0.163889	16.3889
193	20	Primary	0.0916667	9.16667
194	20	Primary	0.19469	19.469
195	20	Primary	0.221698	22.1698
196	20	Primary	0.211712	21.1712
197	20	Primary	0.130102	13.0102
198	20	Primary	0.223404	22.3404
199	20	Primary	0.227723	22.7723
200	20	Primary	0.127451	12.7451
201	20	Primary	NA	NA
202	20	Primary	0.150442	15.0442
203	20	Primary	0.0825959	8.25959
204	20	Primary	0.206422	20.6422
205	20	Primary	0.109259	10.9259
206	20	Primary	0.0285714	2.85714
207	20	Primary	NA	NA
208	20	Primary	0.224719	22.4719
209	20	Primary	0.214286	21.4286
210	20	Primary	0.0747475	7.47475
211	20	Primary	0.109023	10.9023
212	20	Primary	0.13486	13.486
213	20	Primary	0.13486	13.486
214	20	Primary	0.0285714	2.85714
215	20	Primary	0.122807	12.2807
216	20	Primary	0.131387	13.1387
217	20	Primary	0.121212	12.1212
218	20	Primary	NA	NA
219	20	Primary	0.0421053	4.21053
220	20	Primary	0.0882353	8.82353
221	20	Primary	0.0763359	7.63359
222	20	Primary	NA	NA
223	20	Primary	0.0588235	5.88235
224	20	Primary	0.176471	17.6471
225	20	Primary	0.258427	25.8427
226	20	Primary	0.095679	9.5679
227	20	Primary	0.0745614	7.45614
228	20	Primary	0.0266667	2.66667
229	20	Primary	NA	NA
230	20	Primary	0.0313531	3.13531
231	20	Primary	0.168182	16.8182
232	20	Primary	0.263158	26.3158
233	20	Primary	0.0980392	9.80392
234	20	Primary	NA	NA
235	20	Primary	0.135135	13.5135
236	20	Primary	0.0566038	5.66038
237	20	Primary	0.150794	15.0794
238	20	Primary	0.0333333	3.33333
239	20	Primary	0.0588235	5.88235
240	20	Primary	0.025974	2.5974
241	20	Primary	NA	NA
242	20	Primary	0.031746	3.1746
243	20	Primary	NA	NA
244	20	Primary	0.125	12.5
245	20	Primary	0.173267	17.3267
246	20	Primary	0.208333	20.8333
247	20	Primary	0.0629921	6.29921
248	20	Primary	0.20438	20.438
249	20	Primary	NA	NA
250	20	Primary	0.156566	15.6566
251	20	Primary	0.133333	13.3333
252	20	Primary	0.0138889	1.38889
253	20	Primary	0.14554	14.554
254	20	Primary	0.0987654	9.87654
255	20	Primary	0.25	25
256	20	Primary	0.201389	20.1389
257	20	Primary	NA	NA
258	20	Primary	0.0769231	7.69231
259	20	Primary	0.106061	10.6061
260	20	Primary	0.162338	16.2338
261	20	Primary	0	0
262	20	Primary	NA	NA
263	20	Primary	0.0941176	9.41176
264	20	Primary	0.135135	13.5135
265	20	Primary	0.12766	12.766
266	20	Primary	0.173267	17.3267
267	20	Primary	0.170103	17.0103
268	20	Primary	0.135514	13.5514
269	20	Primary	0.0855856	8.55856
270	20	Primary	0.088785	8.8785
271	20	Primary	0.0672783	6.72783
272	20	Primary	0.0572519	5.72519
273	20	Primary	0.0454545	4.54545
274	20	Primary	NA	NA
275	20	Primary	NA	NA
276	20	Primary	NA	NA
277	20	Primary	0.0496988	4.96988
278	20	Primary	0.0341615	3.41615
279	20	Primary	0.0696203	6.96203
280	20	Primary	0.0985401	9.85401
281	20	Primary	0.0729927	7.29927
282	20	Primary	NA	NA
283	20	Primary	0.0538462	5.38462
284	20	Primary	0.132576	13.2576
285	20	Primary	0.0588235	5.88235
286	20	Primary	NA	NA
287	20	Primary	0.155172	15.5172
288	20	Primary	0.194915	19.4915
289	20	Primary	0.0681818	6.81818
290	20	Primary	0.144444	14.4444
291	20	Primary	0.142308	14.2308
292	20	Primary	0.165138	16.5138
293	20	Primary	0.0405405	4.05405
294	20	Primary	0.159292	15.9292
295	20	Primary	NA	NA
296	20	Primary	0.0862069	8.62069
297	20	Primary	0.0338983	3.38983
298	20	Primary	0.163551	16.3551
299	20	Primary	0.128472	12.8472
300	20	Primary	0.0592593	5.92593
301	20	Primary	0.157692	15.7692
302	20	Primary	0.154167	15.4167
303	20	Primary	0.145522	14.5522
304	20	Primary	0.16791	16.791
305	20	Primary	0.159314	15.9314
306	20	Primary	0.2	20
307	20	Primary	0.140496	14.0496
308	20	Primary	0.208333	20.8333
309	20	Primary	0.206897	20.6897
310	20	Primary	0.21831	21.831
311	20	Primary	0.0905797	9.05797
312	20	Primary	0.10219	10.219
313	20	Primary	0.1625	16.25
314	20	Primary	0.0939759	9.39759
315	20	Primary	0.0797872	7.97872
316	20	Primary	0.206522	20.6522
317	20	Primary	0.0979381	9.79381
318	20	Primary	NA	NA
319	20	Primary	0.24	24
320	20	Primary	0.259259	25.9259
321	20	Primary	0.120787	12.0787
322	20	Primary	NA	NA
323	20	Primary	NA	NA
324	20	Primary	0.222222	22.2222
325	20	Primary	0.0267857	2.67857
326	20	Primary	0.241176	24.1176
327	20	Primary	0.0666667	6.66667
328	20	Primary	0.175439	17.5439
329	20	Primary	0.210784	21.0784
330	20	Primary	0.0846774	8.46774
331	20	Primary	NA	NA
332	20	Primary	0.101562	10.1562
333	20	Primary	0.148594	14.8594
334	20	Primary	NA	NA
335	20	Primary	0.219101	21.9101
336	20	Primary	NA	NA
337	20	Primary	0.189781	18.9781
338	20	Primary	0.244048	24.4048
339	20	Primary	0.147727	14.7727
340	20	Primary	NA	NA
341	20	Primary	0.164251	16.4251
342	20	Primary	0.164384	16.4384
343	20	Primary	NA	NA
344	20	Primary	0.17316	17.316
345	20	Primary	0.227273	22.7273
346	20	Primary	0.131443	13.1443
347	20	Primary	NA	NA
348	20	Primary	0.155556	15.5556
349	20	Primary	0.148936	14.8936
350	20	Primary	0.152778	15.2778
351	20	Primary	0.144578	14.4578
352	20	Primary	0.0902778	9.02778
353	20	Primary	0.169591	16.9591
354	20	Primary	0.3	30
355	20	Primary	0.288136	28.8136
356	20	Primary	0.0204082	2.04082
357	20	Primary	0.1375	13.75
358	20	Primary	0.298246	29.8246
359	20	Primary	0.315789	31.5789
360	20	Primary	0.288136	28.8136
361	20	Primary	NA	NA
362	20	Primary	0.126923	12.6923
363	20	Primary	0.0133333	1.33333
364	20	Primary	0.12037	12.037
365	20	Primary	0.0821918	8.21918
366	20	Primary	0.162791	16.2791
367	20	Primary	0	0
368	20	Primary	0.0294118	2.94118
369	20	Primary	0.171717	17.1717
370	20	Primary	0.0979592	9.79592
371	20	Primary	0.0826087	8.26087
372	20	Primary	0.216814	21.6814
373	20	Primary	0.142857	14.2857
374	20	Primary	NA	NA
375	20	Primary	0.0825688	8.25688
376	20	Primary	0.214286	21.4286
377	20	Primary	NA	NA
378	20	Primary	NA	NA
379	20	Primary	0.139108	13.9108
380	20	Primary	0.197674	19.7674
381	20	Primary	0.19084	19.084
382	20	Primary	NA	NA
383	20	Primary	0.13486	13.486
384	20	Primary	0.221239	22.1239
385	20	Primary	0.237374	23.7374
386	20	Primary	0.0858586	8.58586
387	20	Primary	0.151376	15.1376
388	20	Primary	NA	NA
389	20	Primary	0.153392	15.3392
1	25	Primary	NA	NA
2	25	Primary	0.140187	14.0187
3	25	Primary	0.0473901	4.73901
4	25	Primary	0.148515	14.8515
5	25	Primary	0.0742268	7.42268
6	25	Primary	NA	NA
7	25	Primary	0.0657895	6.57895
8	25	Primary	0.0823699	8.23699
9	25	Primary	0.0887574	8.87574
10	25	Primary	0.00649351	0.649351
11	25	Primary	0.188312	18.8312
12	25	Primary	0.0333333	3.33333
13	25	Primary	0.195652	19.5652
14	25	Primary	0.0230769	2.30769
15	25	Primary	NA	NA
16	25	Primary	0.125	12.5
17	25	Primary	NA	NA
18	25	Primary	0.0884615	8.84615
19	25	Primary	NA	NA
20	25	Primary	0.0468037	4.68037
21	25	Primary	0.0860465	8.60465
22	25	Primary	0.109228	10.9228
23	25	Primary	0.0966667	9.66667
24	25	Primary	0.053443	5.3443
25	25	Primary	0.00833333	0.833333
26	25	Primary	0.0735294	7.35294
27	25	Primary	0.0590551	5.90551
28	25	Primary	0.108527	10.8527
29	25	Primary	0.0875706	8.75706
30	25	Primary	0.0764526	7.64526
31	25	Primary	0.0560748	5.60748
32	25	Primary	0.0543478	5.43478
33	25	Primary	0.0212766	2.12766
34	25	Primary	0.0780781	7.80781
35	25	Primary	0.163636	16.3636
36	25	Primary	NA	NA
37	25	Primary	0.0841584	8.41584
38	25	Primary	0.0642361	6.42361
39	25	Primary	0.0285714	2.85714
40	25	Primary	0.0802139	8.02139
41	25	Primary	NA	NA
42	25	Primary	0.0617284	6.17284
43	25	Primary	NA	NA
44	25	Primary	0.0191083	1.91083
45	25	Primary	0.0387324	3.87324
46	25	Primary	0.0571429	5.71429
47	25	Primary	0.033557	3.3557
48	25	Primary	0.033557	3.3557
49	25	Primary	0.0466549	4.66549
50	25	Primary	0.0367063	3.67063
51	25	Primary	0.0760135	7.60135
52	25	Primary	0.0566038	5.66038
53	25	Primary	0.112121	11.2121
54	25	Primary	0.157576	15.7576
55	25	Primary	NA	NA
56	25	Primary	0.0766871	7.66871
57	25	Primary	0.0757576	7.57576
58	25	Primary	0.0790441	7.90441
59	25	Primary	0.0934959	9.34959
60	25	Primary	0.0890805	8.90805
61	25	Primary	0.151261	15.1261
62	25	Primary	NA	NA
63	25	Primary	0.0808081	8.08081
64	25	Primary	NA	NA
65	25	Primary	NA	NA
66	25	Primary	0.107345	10.7345
67	25	Primary	0.0694444	6.94444
68	25	Primary	0.0670732	6.70732
69	25	Primary	0.06375	6.375
70	25	Primary	0.0359281	3.59281
71	25	Primary	NA	NA
72	25	Primary	0.0506329	5.06329
73	25	Primary	0.076087	7.6087
74	25	Primary	0.068662	6.8662
75	25	Primary	0.109375	10.9375
76	25	Primary	0.0859375	8.59375
77	25	Primary	0.0878049	8.78049
78	25	Primary	NA	NA
79	25	Primary	0.0660377	6.60377
80	25	Primary	NA	NA
81	25	Primary	0.0685714	6.85714
82	25	Primary	0.0634328	6.34328
83	25	Primary	0.0287081	2.87081
84	25	Primary	0.105169	10.5169
85	25	Primary	0.0994624	9.94624
86	25	Primary	0.0698925	6.98925
87	25	Primary	NA	NA
88	25	Primary	NA	NA
89	25	Primary	0.0756757	7.56757
90	25	Primary	0.0721649	7.21649
91	25	Primary	0.101382	10.1382
92	25	Primary	0.0469484	4.69484
93	25	Primary	NA	NA
94	25	Primary	0.0489297	4.89297
95	25	Primary	NA	NA
96	25	Primary	0.0482063	4.82063
97	25	Primary	0.0743243	7.43243
98	25	Primary	0.0401786	4.01786
99	25	Primary	NA	NA
100	25	Primary	0.0266667	2.66667
101	25	Primary	0.0502326	5.02326
102	25	Primary	0.0849057	8.49057
103	25	Primary	0.0848485	8.48485
104	25	Primary	0.0533708	5.33708
105	25	Primary	0.0837989	8.37989
106	25	Primary	0.0425532	4.25532
107	25	Primary	0.05	5
108	25	Primary	0.0585106	5.85106
109	25	Primary	0.0791367	7.91367
110	25	Primary	NA	NA
111	25	Primary	0.056962	5.6962
112	25	Primary	0.0696203	6.96203
113	25	Primary	0.0616216	6.16216
114	25	Primary	0.0548387	5.48387
115	25	Primary	0.0538674	5.38674
116	25	Primary	NA	NA
117	25	Primary	0.0686275	6.86275
118	25	Primary	0.0412371	4.12371
119	25	Primary	0.0626866	6.26866
120	25	Primary	NA	NA
121	25	Primary	0.028169	2.8169
122	25	Primary	NA	NA
123	25	Primary	NA	NA
124	25	Primary	NA	NA
125	25	Primary	0.0561644	5.61644
126	25	Primary	0.0535714	5.35714
127	25	Primary	0.0984252	9.84252
128	25	Primary	0.0483351	4.83351
129	25	Primary	0.0484634	4.84634
130	25	Primary	0.0867347	8.67347
131	25	Primary	0.117764	11.7764
132	25	Primary	0.0725624	7.25624
133	25	Primary	0.0802083	8.02083
134	25	Primary	0.0923077	9.23077
135	25	Primary	0.127303	12.7303
136	25	Primary	0.126177	12.6177
137	25	Primary	NA	NA
138	25	Primary	0.0952381	9.52381
139	25	Primary	0.123333	12.3333
140	25	Primary	0.135531	13.5531
141	25	Primary	0.0699405	6.99405
142	25	Primary	0.0297203	2.97203
143	25	Primary	0.0485075	4.85075
144	25	Primary	NA	NA
145	25	Primary	NA	NA
146	25	Primary	NA	NA
147	25	Primary	0.191489	19.1489
148	25	Primary	0.0776014	7.76014
149	25	Primary	0.160558	16.0558
150	25	Primary	0.166667	16.6667
151	25	Primary	0.167513	16.7513
152	25	Primary	0.0717949	7.17949
153	25	Primary	0.0608059	6.08059
154	25	Primary	0.0754996	7.54996
155	25	Primary	0.104167	10.4167
156	25	Primary	0.0824742	8.24742
157	25	Primary	0.0921569	9.21569
158	25	Primary	0.0912698	9.12698
159	25	Primary	0.0666667	6.66667
160	25	Primary	0.0533626	5.33626
161	25	Primary	0.0625	6.25
162	25	Primary	0.0780142	7.80142
163	25	Primary	NA	NA
164	25	Primary	NA	NA
165	25	Primary	NA	NA
166	25	Primary	NA	NA
167	25	Primary	NA	NA
168	25	Primary	NA	NA
169	25	Primary	NA	NA
170	25	Primary	0.0687161	6.87161
171	25	Primary	0.116402	11.6402
172	25	Primary	0.116667	11.6667
173	25	Primary	NA	NA
174	25	Primary	0.106742	10.6742
175	25	Primary	NA	NA
176	25	Primary	0.109195	10.9195
177	25	Primary	0.10989	10.989
178	25	Primary	NA	NA
179	25	Primary	0.0447761	4.47761
180	25	Primary	0.113253	11.3253
181	25	Primary	0.162602	16.2602
182	25	Primary	0.0306122	3.06122
183	25	Primary	0.0615079	6.15079
184	25	Primary	0.140097	14.0097
185	25	Primary	0.153061	15.3061
186	25	Primary	0.00970874	0.970874
187	25	Primary	0.154206	15.4206
188	25	Primary	0.0217391	2.17391
189	25	Primary	NA	NA
190	25	Primary	0.194805	19.4805
191	25	Primary	0.0893246	8.93246
192	25	Primary	0.134969	13.4969
193	25	Primary	0.0796646	7.96646
194	25	Primary	0.172185	17.2185
195	25	Primary	0.20068	20.068
196	25	Primary	0.20068	20.068
197	25	Primary	0.120229	12.0229
198	25	Primary	0.226562	22.6562
199	25	Primary	0.207407	20.7407
200	25	Primary	0.118421	11.8421
201	25	Primary	NA	NA
202	25	Primary	0.138889	13.8889
203	25	Primary	0.0745921	7.45921
204	25	Primary	0.211538	21.1538
205	25	Primary	0.107576	10.7576
206	25	Primary	0.0294118	2.94118
207	25	Primary	NA	NA
208	25	Primary	0.207627	20.7627
209	25	Primary	0.201613	20.1613
210	25	Primary	0.0764228	7.64228
211	25	Primary	0.100559	10.0559
212	25	Primary	0.132969	13.2969
213	25	Primary	0.131148	13.1148
214	25	Primary	0.0227273	2.27273
215	25	Primary	0.103448	10.3448
216	25	Primary	0.111446	11.1446
217	25	Primary	0.101796	10.1796
218	25	Primary	NA	NA
219	25	Primary	0.0689655	6.89655
220	25	Primary	0.087963	8.7963
221	25	Primary	0.0930233	9.30233
222	25	Primary	NA	NA
223	25	Primary	0.0994764	9.94764
224	25	Primary	0.153226	15.3226
225	25	Primary	0.221374	22.1374
226	25	Primary	0.0892857	8.92857
227	25	Primary	0.0675676	6.75676
228	25	Primary	0.0185185	1.85185
229	25	Primary	NA	NA
230	25	Primary	0.0402685	4.02685
231	25	Primary	0.133117	13.3117
232	25	Primary	0.223214	22.3214
233	25	Primary	0.105263	10.5263
234	25	Primary	NA	NA
235	25	Primary	0.163636	16.3636
236	25	Primary	0.0375	3.75
237	25	Primary	0.126316	12.6316
238	25	Primary	0.0367647	3.67647
239	25	Primary	0.0639098	6.39098
240	25	Primary	0.0353982	3.53982
241	25	Primary	NA	NA
242	25	Primary	0.0243056	2.43056
243	25	Primary	NA	NA
244	25	Primary	0.0991736	9.91736
245	25	Primary	0.154362	15.4362
246	25	Primary	0.18125	18.125
247	25	Primary	0.0674847	6.74847
248	25	Primary	0.165746	16.5746
249	25	Primary	NA	NA
250	25	Primary	0.15	15
251	25	Primary	0.123134	12.3134
252	25	Primary	0.0176991	1.76991
253	25	Primary	0.126844	12.6844
254	25	Primary	0.0899123	8.99123
255	25	Primary	0.237705	23.7705
256	25	Primary	0.160428	16.0428
257	25	Primary	NA	NA
258	25	Primary	0.072	7.2
259	25	Primary	0.0945274	9.45274
260	25	Primary	0.135338	13.5338
261	25	Primary	0	0
262	25	Primary	NA	NA
263	25	Primary	0.114504	11.4504
264	25	Primary	0.131148	13.1148
265	25	Primary	0.121429	12.1429
266	25	Primary	0.150943	15.0943
267	25	Primary	0.139456	13.9456
268	25	Primary	0.101744	10.1744
269	25	Primary	0.0789474	7.89474
270	25	Primary	0.0766871	7.66871
271	25	Primary	0.0570175	5.70175
272	25	Primary	0.0655738	6.55738
273	25	Primary	0.0540541	5.40541
274	25	Primary	NA	NA
275	25	Primary	NA	NA
276	25	Primary	NA	NA
277	25	Primary	0.044186	4.4186
278	25	Primary	0.0353774	3.53774
279	25	Primary	0.0890937	8.90937
280	25	Primary	0.1	10
281	25	Primary	0.047619	4.7619
282	25	Primary	NA	NA
283	25	Primary	0.0687831	6.87831
284	25	Primary	0.121134	12.1134
285	25	Primary	0.0441176	4.41176
286	25	Primary	NA	NA
287	25	Primary	0.121547	12.1547
288	25	Primary	0.145161	14.5161
289	25	Primary	0.069697	6.9697
290	25	Primary	0.128141	12.8141
291	25	Primary	0.139175	13.9175
292	25	Primary	0.145833	14.5833
293	25	Primary	0.0503876	5.03876
294	25	Primary	0.127119	12.7119
295	25	Primary	NA	NA
296	25	Primary	0.106383	10.6383
297	25	Primary	0.0326087	3.26087
298	25	Primary	0.145833	14.5833
299	25	Primary	0.115556	11.5556
300	25	Primary	0.0581197	5.81197
301	25	Primary	0.153646	15.3646
302	25	Primary	0.148352	14.8352
303	25	Primary	0.160714	16.0714
304	25	Primary	0.175258	17.5258
305	25	Primary	0.157986	15.7986
306	25	Primary	0.168539	16.8539
307	25	Primary	0.12523	12.523
308	25	Primary	0.183246	18.3246
309	25	Primary	0.186528	18.6528
310	25	Primary	0.182292	18.2292
311	25	Primary	0.106742	10.6742
312	25	Primary	0.0935829	9.35829
313	25	Primary	0.146341	14.6341
314	25	Primary	0.0784	7.84
315	25	Primary	0.0771812	7.71812
316	25	Primary	0.178571	17.8571
317	25	Primary	0.100671	10.0671
318	25	Primary	NA	NA
319	25	Primary	0.213043	21.3043
320	25	Primary	0.223077	22.3077
321	25	Primary	0.110902	11.0902
322	25	Primary	NA	NA
323	25	Primary	NA	NA
324	25	Primary	0.189873	18.9873
325	25	Primary	0.0368098	3.68098
326	25	Primary	0.201613	20.1613
327	25	Primary	0.0590909	5.90909
328	25	Primary	0.158046	15.8046
329	25	Primary	0.196552	19.6552
330	25	Primary	0.0974026	9.74026
331	25	Primary	NA	NA
332	25	Primary	0.0947177	9.47177
333	25	Primary	0.125333	12.5333
334	25	Primary	NA	NA
335	25	Primary	0.210145	21.0145
336	25	Primary	NA	NA
337	25	Primary	0.182065	18.2065
338	25	Primary	0.201613	20.1613
339	25	Primary	0.133588	13.3588
340	25	Primary	NA	NA
341	25	Primary	0.168385	16.8385
342	25	Primary	0.165049	16.5049
343	25	Primary	NA	NA
344	25	Primary	0.168196	16.8196
345	25	Primary	0.232143	23.2143
346	25	Primary	0.11875	11.875
347	25	Primary	NA	NA
348	25	Primary	0.146154	14.6154
349	25	Primary	0.134454	13.4454
350	25	Primary	0.149333	14.9333
351	25	Primary	0.147147	14.7147
352	25	Primary	0.115741	11.5741
353	25	Primary	0.168776	16.8776
354	25	Primary	0.290698	29.0698
355	25	Primary	0.290698	29.0698
356	25	Primary	0.0307692	3.07692
357	25	Primary	0.134831	13.4831
358	25	Primary	0.302632	30.2632
359	25	Primary	0.285714	28.5714
360	25	Primary	0.285714	28.5714
361	25	Primary	NA	NA
362	25	Primary	0.122222	12.2222
363	25	Primary	0.00970874	0.970874
364	25	Primary	0.109813	10.9813
365	25	Primary	0.0849359	8.49359
366	25	Primary	0.156342	15.6342
367	25	Primary	0	0
368	25	Primary	0.0225564	2.25564
369	25	Primary	0.186047	18.6047
370	25	Primary	0.0946565	9.46565
371	25	Primary	0.0804598	8.04598
372	25	Primary	0.208609	20.8609
373	25	Primary	0.125	12.5
374	25	Primary	NA	NA
375	25	Primary	0.0693431	6.93431
376	25	Primary	0.195205	19.5205
377	25	Primary	NA	NA
378	25	Primary	NA	NA
379	25	Primary	0.130081	13.0081
380	25	Primary	0.190476	19.0476
381	25	Primary	0.1875	18.75
382	25	Primary	NA	NA
383	25	Primary	0.134146	13.4146
384	25	Primary	0.190972	19.0972
385	25	Primary	0.19708	19.708
386	25	Primary	0.0875912	8.75912
387	25	Primary	0.133333	13.3333
388	25	Primary	NA	NA
389	25	Primary	0.147186	14.7186
1	30	Primary	NA	NA
2	30	Primary	0.12766	12.766
3	30	Primary	0.043769	4.3769
4	30	Primary	0.130435	13.0435
5	30	Primary	0.0718182	7.18182
6	30	Primary	NA	NA
7	30	Primary	0.0753425	7.53425
8	30	Primary	0.075495	7.5495
9	30	Primary	0.0808081	8.08081
10	30	Primary	0.00546448	0.546448
11	30	Primary	0.172414	17.2414
12	30	Primary	0.0370787	3.70787
13	30	Primary	0.184049	18.4049
14	30	Primary	0.0277778	2.77778
15	30	Primary	NA	NA
16	30	Primary	0.112994	11.2994
17	30	Primary	NA	NA
18	30	Primary	0.0854054	8.54054
19	30	Primary	NA	NA
20	30	Primary	0.0489642	4.89642
21	30	Primary	0.0770732	7.70732
22	30	Primary	0.0945513	9.45513
23	30	Primary	0.0960452	9.60452
24	30	Primary	0.0532544	5.32544
25	30	Primary	0.00666667	0.666667
26	30	Primary	0.0721477	7.21477
27	30	Primary	0.0557325	5.57325
28	30	Primary	0.105096	10.5096
29	30	Primary	0.0913242	9.13242
30	30	Primary	0.0784314	7.84314
31	30	Primary	0.0553571	5.53571
32	30	Primary	0.0409836	4.09836
33	30	Primary	0.0162602	1.62602
34	30	Primary	0.0844749	8.44749
35	30	Primary	0.165517	16.5517
36	30	Primary	NA	NA
37	30	Primary	0.0764192	7.64192
38	30	Primary	0.0595238	5.95238
39	30	Primary	0.0246914	2.46914
40	30	Primary	0.106667	10.6667
41	30	Primary	NA	NA
42	30	Primary	0.0634146	6.34146
43	30	Primary	NA	NA
44	30	Primary	0.0177665	1.77665
45	30	Primary	0.0449438	4.49438
46	30	Primary	0.0599415	5.99415
47	30	Primary	0.0277778	2.77778
48	30	Primary	0.0276243	2.76243
49	30	Primary	0.0482955	4.82955
50	30	Primary	0.0397727	3.97727
51	30	Primary	0.0800562	8.00562
52	30	Primary	0.078534	7.8534
53	30	Primary	0.118687	11.8687
54	30	Primary	0.15	15
[truncated: 2,106 more rows]
